# Supplementary material for: A point mutation in the kinase domain of CRK10 leads to xylem vessel collapse and activation of defence responses in Arabidopsis
Source: J Exp Bot. 2023 Mar 3;74(10):3104–21. doi: 10.1093/jxb/erad080 (PMC10199123; doi:10.1093/jxb/erad080)
Supplement: erad080_suppl_Supplementary_Tables_S2-S7 [file erad080_suppl_supplementary_tables_s2-s7.xlsx]

## Sheet: Table S2
Differentially expressed genes (DEGs) in the hypocotyl of the crk10-A397T plants
Time point: 15 days after sowing
geneid	log2FoldChange
AT2G30770	9.1962
AT5G62040	8.88843
AT1G68630	7.70331
AT1G74140	7.30483
AT5G10040	7.01546
AT5G24540	6.90206
AT2G04070	6.89129
AT2G04050	6.78403
AT3G60120	6.72873
AT3G26830	6.49919
AT5G19880	6.32644
AT5G15500	6.32598
AT5G40990	6.20516
AT1G69920	6.10628
AT5G39160	6.02442
AT1G51920	5.70074
AT1G66700	5.70073
AT1G15520	5.68463
AT1G04370	5.66811
AT5G48190	5.65649
AT5G09570	5.6457
AT5G52720	5.61554
AT1G55230	5.60066
AT1G51020	5.59101
AT1G75040	5.53133
AT1G69930	5.51078
AT1G71390	5.50771
AT5G22300	5.44108
AT4G21840	5.4369
AT2G37870	5.37796
AT2G18660	5.325
AT5G39190	5.24481
AT5G51465	5.22563
AT3G19615	5.12266
AT3G27250	5.1014
AT4G35120	5.10086
AT5G39130	5.07517
AT1G47890	5.06017
AT1G69880	5.03042
AT5G24110	4.995
AT1G53980	4.99085
AT5G05340	4.98909
AT3G62990	4.95006
AT2G02930	4.94629
AT3G57270	4.93778
AT5G39100	4.93139
AT1G71140	4.90597
AT1G74080	4.90562
AT4G11070	4.90452
AT2G15780	4.76912
AT2G35980	4.76124
AT3G23120	4.74269
AT1G65500	4.73955
AT3G47480	4.70933
AT1G58225	4.67852
AT5G39180	4.6556
AT4G20000	4.6001
AT3G12910	4.59084
AT2G38830	4.5897
AT5G26170	4.53474
AT2G30750	4.4839
AT1G09297	4.47663
AT5G48175	4.47222
AT5G55450	4.4616
AT3G28510	4.45125
AT4G02280	4.3815
AT3G03341	4.36631
AT1G02850	4.30699
AT1G17170	4.30202
AT4G02520	4.29656
AT2G29130	4.27595
AT1G30100	4.26441
AT3G57260	4.24869
AT3G47380	4.24101
AT5G48540	4.21466
AT5G44567	4.18551
AT4G11655	4.16428
AT4G33560	4.14969
AT4G23310	4.13114
AT5G13320	4.12788
AT2G37770	4.1216
AT1G16160	4.1003
AT5G44575	4.08464
AT2G44290	4.08444
AT3G25010	4.07723
AT5G55460	4.07632
AT5G39150	4.0555
AT5G22530	4.04366
AT2G43870	4.03669
AT3G48850	4.02163
AT1G32960	4.01359
AT1G12805	4.00912
AT5G52390	4.00381
AT3G13610	3.99877
AT4G01870	3.99458
AT2G47520	3.94916
AT5G24090	3.94868
AT5G44585	3.92594
AT3G60415	3.90835
AT5G51890	3.90578
AT5G59310	3.87825
AT5G22380	3.87696
AT4G08780	3.87638
AT4G03985	3.86913
AT5G39120	3.86693
AT5G24200	3.85646
AT5G15265	3.84748
AT2G47130	3.82397
AT4G33550	3.81977
AT5G61740	3.75703
AT1G66600	3.72958
AT1G51420	3.70898
AT2G29470	3.70514
AT4G01700	3.69305
AT2G40113	3.69243
AT1G02360	3.6606
AT4G23030	3.65744
AT3G15536	3.64858
AT5G64890	3.6418
AT1G08080	3.63604
AT1G74590	3.62307
AT5G17860	3.59558
AT4G23150	3.59232
AT4G08770	3.58384
AT4G26120	3.5687
AT2G17850	3.56183
AT2G40740	3.5549
AT5G02780	3.54638
AT2G43000	3.53231
AT1G67148	3.52421
AT2G44070	3.52071
AT4G23140	3.51437
AT4G17660	3.50117
AT5G13370	3.49927
AT3G60470	3.49862
AT2G30140	3.47652
AT2G43570	3.4706
AT2G22860	3.46945
AT1G33030	3.46927
AT5G09290	3.4646
AT5G44990	3.4585
AT1G17600	3.43948
AT4G33720	3.42664
AT3G04000	3.41155
AT5G26690	3.39233
AT1G02930	3.38539
AT3G04220	3.35851
AT1G52770	3.35364
AT1G61550	3.34415
AT5G39720	3.32657
AT1G21120	3.31852
AT1G21110	3.31684
AT5G18470	3.31514
AT2G32160	3.28259
AT1G43910	3.28009
AT1G79680	3.27934
AT3G57460	3.27593
AT3G47540	3.27117
AT2G15220	3.26569
AT4G10265	3.26297
AT5G59530	3.25164
AT1G60470	3.25051
AT4G16260	3.24631
AT5G38900	3.24215
AT1G21240	3.2418
AT1G57630	3.22537
AT1G35230	3.21987
AT1G11300	3.21308
AT4G27220	3.19956
AT3G27070	3.19848
AT5G64905	3.19797
AT4G23220	3.19362
AT2G29460	3.19023
AT1G02920	3.18675
AT1G69150	3.16967
AT5G64810	3.16053
AT5G60020	3.16047
AT3G15340	3.14521
AT1G09080	3.1367
AT5G07780	3.13264
AT2G29350	3.132
AT5G10380	3.11633
AT5G60800	3.10976
AT4G33070	3.10271
AT1G25460	3.08544
AT3G15518	3.08046
AT4G24040	3.04448
AT2G15490	3.0438
AT4G39830	3.0282
AT1G54890	2.98072
AT1G01680	2.97823
AT5G48400	2.9619
AT2G04450	2.9481
AT4G15490	2.9436
AT1G68620	2.93531
AT3G13950	2.92521
AT5G39670	2.91591
AT5G38310	2.91126
AT1G08050	2.89509
AT2G39980	2.87897
AT5G44582	2.86737
AT4G23230	2.86415
AT3G24982	2.82703
AT1G26200	2.82273
AT3G48080	2.81864
AT3G23110	2.79907
AT3G60540	2.7949
AT2G43620	2.79205
AT2G47190	2.79035
AT5G61560	2.7831
AT4G11350	2.77971
AT1G67810	2.7709
AT2G04515	2.75963
AT5G08275	2.75844
AT4G10500	2.75657
AT1G01560	2.75081
AT1G49570	2.74992
AT4G18195	2.74657
AT1G72060	2.73966
AT4G34135	2.73958
AT5G05300	2.73779
AT5G15960	2.73269
AT4G23610	2.72643
AT3G13080	2.72255
AT5G16900	2.71779
AT5G44578	2.70847
AT5G10760	2.69957
AT1G26380	2.69945
AT5G51680	2.69422
AT3G28580	2.68617
AT2G29480	2.67982
AT5G54610	2.67601
AT3G54150	2.66752
AT3G17690	2.6657
AT2G47950	2.66193
AT2G46150	2.65415
AT5G13080	2.64466
AT1G19250	2.63327
AT3G59930	2.62813
AT5G06730	2.62002
AT3G50770	2.61036
AT1G60730	2.61004
AT1G18980	2.5699
AT1G14870	2.56589
AT2G39210	2.56481
AT4G23280	2.55693
AT1G56600	2.55153
AT3G47050	2.55134
AT5G22545	2.55088
AT4G30640	2.54339
AT2G41230	2.53936
AT4G37370	2.53349
AT1G09932	2.52848
AT2G33020	2.52173
AT5G66640	2.50008
AT5G40000	2.49448
AT1G67000	2.49157
AT2G41730	2.48236
AT1G12200	2.47765
AT1G61440	2.474
AT1G01010	2.45544
AT3G05660	2.44931
AT1G66880	2.44154
AT3G13090	2.43708
AT1G72900	2.42967
AT2G41100	2.42719
AT2G37540	2.42115
AT3G25250	2.40657
AT1G64660	2.40631
AT3G57700	2.40359
AT1G23840	2.39037
AT2G29490	2.38732
AT1G74360	2.37988
AT5G53820	2.37963
AT3G01970	2.37273
AT2G28570	2.36893
AT1G35710	2.3688
AT3G22060	2.36627
AT1G72540	2.35925
AT1G66465	2.3539
AT3G09940	2.35057
AT5G42830	2.34005
AT3G62780	2.33827
AT4G21850	2.33652
AT3G25882	2.32007
AT5G06860	2.3135
AT4G26470	2.28815
AT3G52430	2.28793
AT4G35110	2.28601
AT1G56120	2.2734
AT2G34940	2.2728
AT1G21250	2.26223
AT2G17280	2.26156
AT2G02120	2.26016
AT5G44580	2.2534
AT2G31865	2.24893
AT1G61560	2.24459
AT3G14990	2.24135
AT1G77810	2.2363
AT5G25930	2.23232
AT3G62210	2.22872
AT4G13920	2.22781
AT1G78410	2.21118
AT5G60900	2.20554
AT5G22860	2.2042
AT3G17820	2.20288
AT2G31880	2.19922
AT1G21520	2.18148
AT5G56230	2.17341
AT1G04600	2.16952
AT3G13100	2.16737
AT1G65970	2.15198
AT4G24110	2.13824
AT5G46730	2.1173
AT4G35180	2.11433
AT1G14480	2.10667
AT3G50220	2.10651
AT4G13180	2.10086
AT2G05440	2.09808
AT1G67920	2.09075
AT4G14390	2.09042
AT2G33580	2.07869
AT1G72930	2.07785
AT3G22910	2.07496
AT1G08450	2.07357
AT4G11890	2.0682
AT1G26420	2.05773
AT4G19370	2.05488
AT1G62300	2.05455
AT5G05460	2.05429
AT4G21120	2.04819
AT3G22370	2.04037
AT3G12500	2.03677
AT3G07520	2.03506
AT4G23250	2.02372
AT4G11000	2.01465
AT3G54820	2.0135
AT3G61280	1.99838
AT1G16260	1.99712
AT3G44300	1.99334
AT1G34180	1.99112
AT3G11840	1.99026
AT1G76470	1.98411
AT2G17040	1.97125
AT1G70500	1.96971
AT2G38640	1.96598
AT5G52810	1.96369
AT3G16030	1.95821
AT5G61070	1.95664
AT1G60989	1.95131
AT2G43510	1.93904
AT4G02380	1.93434
AT5G39050	1.9306
AT1G10810	1.9241
AT5G52450	1.92136
AT4G23810	1.9132
AT5G14780	1.90143
AT3G18660	1.89816
AT1G11330	1.89476
AT3G05650	1.89117
AT1G59590	1.88483
AT3G48090	1.87499
AT5G52750	1.87041
AT4G37900	1.86651
AT5G27420	1.86301
AT3G51440	1.85126
AT3G23150	1.83646
AT5G17760	1.83532
AT4G01010	1.83096
AT4G11650	1.82515
AT2G29500	1.82468
AT3G14620	1.82109
AT5G60950	1.80771
AT5G61820	1.79991
AT1G66830	1.7973
AT5G41610	1.78773
AT1G79450	1.7772
AT4G22530	1.77432
AT4G05020	1.77096
AT3G56710	1.74612
AT5G53110	1.72807
AT4G04220	1.72474
AT4G28390	1.72135
AT5G20400	1.71037
AT5G08240	1.70967
AT5G25440	1.70363
AT5G59540	1.69622
AT4G20830	1.69404
AT3G18280	1.69172
AT5G54490	1.68931
AT4G28490	1.68856
AT1G65690	1.68589
AT3G02770	1.68536
AT2G31110	1.68313
AT1G70690	1.6729
AT3G26210	1.66605
AT1G03400	1.66499
AT4G11480	1.66202
AT3G26470	1.66161
AT1G70530	1.66118
AT1G55210	1.64948
AT2G37760	1.64451
AT1G76040	1.63682
AT2G46430	1.62202
AT2G37710	1.61321
AT3G21690	1.60684
AT3G15540	1.60646
AT1G76970	1.59128
AT5G61010	1.57564
AT4G22305	1.55668
AT4G18360	1.5529
AT4G30910	1.547
AT3G28480	1.53856
AT1G45145	1.53722
AT1G22065	1.52211
AT4G23180	1.50345
AT5G03610	1.48808
AT4G34480	1.44906
AT1G15790	1.44377
AT1G49050	1.41388
AT1G34750	1.3574
AT4G20240	-1.42216
AT5G59305	-1.54466
AT1G12080	-1.54749
AT1G09750	-1.57564
AT5G48900	-1.61811
AT1G27660	-1.63544
AT2G41370	-1.69856
AT4G04830	-1.70948
AT1G10682	-1.70985
AT5G19600	-1.75193
AT4G17030	-1.77361
AT3G09780	-1.7779
AT5G67180	-1.7878
AT5G47240	-1.81537
AT4G22212	-1.83081
AT3G13784	-1.83178
AT1G80050	-1.83211
AT2G43550	-1.8574
AT2G22122	-1.86693
AT3G46880	-1.87587
AT4G25100	-1.8784
AT4G21760	-1.88317
AT4G14103	-1.89169
AT4G04630	-1.90708
AT5G65140	-1.98015
AT1G14700	-1.98037
AT1G70830	-1.98186
AT5G67110	-1.9915
AT3G16370	-2.00393
AT2G41510	-2.01965
AT3G48360	-2.02894
AT2G18300	-2.04955
AT1G25422	-2.05977
AT5G65040	-2.06058
AT2G36120	-2.06221
AT2G23060	-2.06974
AT4G22230	-2.07013
AT4G11880	-2.08581
AT5G61660	-2.11993
AT1G18870	-2.12197
AT1G78370	-2.12927
AT1G15550	-2.13812
AT4G31620	-2.19005
AT1G06830	-2.19738
AT1G70700	-2.20501
AT3G28840	-2.21268
AT3G23430	-2.27615
AT3G23230	-2.28703
AT3G25190	-2.36048
AT4G30110	-2.38521
AT5G59090	-2.40681
AT1G65890	-2.41591
AT1G78500	-2.44603
AT4G12550	-2.51011
AT1G09350	-2.53058
AT5G02170	-2.62181
AT5G20640	-2.68591
AT3G60390	-2.69477
AT1G67110	-2.76003
AT3G52910	-2.77555
AT5G56840	-2.80597
AT1G31050	-2.81691
AT5G24240	-2.83714
AT1G71692	-2.85545
AT3G28345	-2.85911
AT4G36230	-2.86627
AT2G37640	-2.86814
AT5G19110	-2.93428
AT4G02850	-2.96408
AT5G25460	-3.04697
AT4G36260	-3.06623
AT1G75250	-3.11033
AT1G78440	-3.22391
AT1G19620	-3.22613
AT3G52720	-3.27503
AT2G37900	-3.33979
AT5G63180	-3.4008
AT3G14640	-3.41697
AT1G74930	-3.47391
AT3G60890	-3.51704
AT4G34410	-3.54707
AT4G12030	-3.58866
AT3G46490	-3.59728
AT2G21650	-3.72511
AT5G25980	-3.73738
AT1G12610	-3.84785
AT4G10910	-3.92601
AT4G33880	-3.97839
AT5G03270	-4.02849
AT2G22190	-4.067
AT4G36570	-4.14891
AT2G18328	-4.3573
AT5G38450	-4.38433
AT1G22340	-4.39198
AT5G24420	-4.64005
AT5G03995	-4.66714
AT2G10940	-4.69975
AT3G22740	-4.76216
AT2G31730	-4.86376
AT5G49330	-5.2171
AT1G13710	-6.43455
AT4G19820	-6.98606

## Sheet: Table S3
Differentially expressed genes (DEGs) in the hypocotyl of the crk10-A397T plants
Time point: 21 days after sowing
geneid	log2foldchange
AT1G60750	11.2
AT2G04070	10.1
AT5G09570	9.81
AT3G28740	9.71
AT1G15520	9.64
AT2G04050	9
AT1G05680	8.66
AT1G18710	8.54
AT2G05510	8.38
AT5G17390	8.34
AT2G20800	8.25
AT2G37770	8.23
AT1G17180	8.14
AT2G15490	8.08
AT1G69880	8.06
AT1G60740	7.98
AT5G54550	7.97
AT3G13130	7.93
AT1G32960	7.88
AT5G59220	7.86
AT1G69930	7.8
AT1G75040	7.71
AT2G38823	7.59
AT2G42065	7.59
AT2G41730	7.55
AT1G67160	7.38
AT2G35980	7.34
AT5G40800	7.32
AT5G52930	7.31
AT4G34380	7.29
AT1G30100	7.26
AT5G19880	7.25
AT2G36800	7.24
AT5G02760	7.2
AT5G13370	7.18
AT5G59310	7.15
AT4G16690	7.14
AT5G51440	7.1
AT5G62040	7.03
AT2G30770	7.01
AT2G18590	6.95
AT5G24540	6.87
AT5G54560	6.87
AT3G57260	6.84
AT1G69920	6.82
AT4G23140	6.76
AT1G51010	6.76
AT2G47770	6.76
AT1G08080	6.72
AT4G24000	6.7
AT1G55230	6.64
AT4G02280	6.61
AT1G33102	6.6
AT1G54575	6.59
AT1G66700	6.58
AT3G57270	6.58
AT3G28510	6.55
AT1G68630	6.53
AT5G51890	6.52
AT1G71140	6.47
AT3G26830	6.45
AT3G60120	6.39
AT4G12735	6.37
AT3G30210	6.32
AT1G02850	6.31
AT5G40990	6.3
AT2G29470	6.3
AT3G48850	6.29
AT3G14370	6.29
AT3G12910	6.28
AT4G02520	6.27
AT2G43870	6.25
AT1G62580	6.24
AT1G07985	6.23
AT5G48540	6.21
AT5G43450	6.21
AT2G02930	6.19
AT5G22860	6.17
AT5G24090	6.17
AT1G21550	6.17
AT1G17170	6.16
AT1G35230	6.11
AT3G14620	6.09
AT4G21840	6.08
AT5G52570	6.08
AT3G47480	6.07
AT5G24640	6.05
AT4G09600	6.03
AT2G02340	6.01
AT3G51420	6
AT4G35120	5.98
AT3G04000	5.97
AT1G15980	5.97
AT2G05380	5.95
AT4G20000	5.89
AT4G28703	5.87
AT3G59140	5.84
AT1G48000	5.83
AT3G62990	5.83
AT3G28490	5.82
AT4G26950	5.8
AT4G23310	5.78
AT3G23560	5.77
AT5G24200	5.76
AT1G68320	5.76
AT2G03760	5.75
AT5G24110	5.74
AT5G14490	5.74
AT3G22370	5.72
AT1G09080	5.68
AT5G24080	5.68
AT1G52342	5.65
AT5G52940	5.64
AT5G02780	5.62
AT4G34135	5.61
AT1G17600	5.61
AT5G54450	5.6
AT1G58225	5.58
AT5G55460	5.56
AT5G24150	5.54
AT5G22300	5.52
AT4G37770	5.52
AT3G15536	5.51
AT3G45860	5.5
AT4G23320	5.49
AT4G18990	5.49
AT5G66400	5.49
AT5G05340	5.48
AT4G01870	5.46
AT1G51420	5.46
AT2G18050	5.46
AT2G43570	5.43
AT3G25010	5.42
AT3G27250	5.42
AT2G18660	5.4
AT4G23230	5.4
AT1G65790	5.4
AT1G35310	5.36
AT4G11070	5.34
AT1G62420	5.33
AT3G23630	5.33
AT3G51750	5.31
AT1G33030	5.3
AT5G49690	5.3
AT1G35290	5.3
AT1G67810	5.29
AT1G60470	5.29
AT2G19900	5.25
AT1G57590	5.24
AT2G45570	5.22
AT2G40113	5.21
AT1G53980	5.21
AT2G32680	5.2
AT2G22942	5.2
AT5G05300	5.18
AT5G06730	5.17
AT2G02120	5.17
AT4G23150	5.16
AT1G09932	5.16
AT3G03341	5.14
AT3G60415	5.12
AT3G61280	5.12
AT5G48400	5.12
AT2G15780	5.11
AT5G10760	5.1
AT2G29480	5.1
AT1G53990	5.1
AT1G18100	5.08
AT1G78410	5.06
AT2G04495	5.06
AT2G03230	5.06
AT1G51020	5.02
AT3G23120	5.01
AT5G59320	5
AT5G64190	5
AT4G23220	4.99
AT2G35820	4.99
AT1G76960	4.99
AT2G39250	4.99
AT5G61560	4.98
AT5G59530	4.98
AT1G21100	4.97
AT5G07310	4.97
AT1G07180	4.96
AT5G16960	4.96
AT1G56600	4.94
AT1G65800	4.93
AT5G51465	4.92
AT4G05525	4.91
AT1G21130	4.9
AT3G45290	4.86
AT5G59540	4.82
AT4G11350	4.82
AT4G10120	4.82
AT3G25250	4.8
AT5G16970	4.77
AT5G43300	4.76
AT1G19250	4.75
AT1G02920	4.74
AT2G38530	4.73
AT1G71530	4.72
AT5G13080	4.72
AT4G13180	4.71
AT4G33550	4.71
AT3G44350	4.71
AT2G42140	4.67
AT2G29460	4.66
AT1G21240	4.66
AT3G24900	4.66
AT1G47890	4.65
AT1G25460	4.65
AT1G70260	4.63
AT1G65500	4.62
AT2G44130	4.62
AT2G46440	4.62
AT4G08555	4.62
AT1G79680	4.61
AT3G48580	4.61
AT5G09290	4.6
AT1G67000	4.6
AT2G43000	4.6
AT5G39160	4.59
AT1G11300	4.58
AT1G17147	4.57
AT4G37030	4.56
AT2G41445	4.55
AT1G32350	4.54
AT2G37870	4.52
AT5G13320	4.52
AT4G28811	4.51
AT2G30750	4.5
AT2G37540	4.5
AT1G21110	4.49
AT1G26770	4.49
AT3G21560	4.48
AT5G38250	4.48
AT1G74080	4.47
AT2G30140	4.45
AT3G04210	4.45
AT5G44990	4.45
AT2G29350	4.42
AT5G55150	4.42
AT2G44290	4.41
AT1G74590	4.41
AT4G23160	4.41
AT5G10380	4.39
AT1G53470	4.39
AT5G44585	4.39
AT3G47380	4.39
AT5G52390	4.38
AT1G20350	4.38
AT3G24130	4.38
AT2G38180	4.36
AT3G04220	4.35
AT1G60730	4.34
AT4G15760	4.34
AT2G38640	4.34
AT3G54150	4.34
AT5G18470	4.31
AT5G62480	4.31
AT2G38830	4.31
AT3G16030	4.3
AT2G29120	4.3
AT2G29490	4.27
AT5G39190	4.27
AT5G06530	4.26
AT5G28510	4.24
AT1G61550	4.23
AT5G39050	4.2
AT1G68620	4.19
AT2G04040	4.19
AT5G39080	4.19
AT3G15115	4.18
AT1G64950	4.17
AT5G38900	4.17
AT3G24982	4.15
AT4G23680	4.14
ATCG00020	4.14
AT1G35710	4.13
ATCG00490	4.13
AT4G23030	4.12
AT1G04370	4.11
AT4G17340	4.11
AT2G46150	4.1
AT4G13810	4.09
AT2G38340	4.09
AT4G26120	4.07
AT2G20142	4.07
AT2G47130	4.05
AT4G23250	4.05
AT5G10625	4.05
AT2G40740	4.05
AT3G26210	4.04
ATCG00350	4.04
AT2G27550	4.03
AT5G66690	4.02
AT5G53110	4.02
AT2G03530	4.02
AT1G27480	4.02
AT5G61820	4.01
AT5G64110	4.01
AT1G01680	4.01
AT1G60989	4
AT5G13210	4
AT1G07720	3.99
AT4G39580	3.99
AT2G14610	3.98
AT2G14560	3.98
AT1G02520	3.97
AT5G60020	3.97
AT1G72900	3.97
AT5G22380	3.97
AT3G49580	3.97
AT5G53230	3.97
AT4G11170	3.96
AT3G29970	3.94
AT3G26290	3.94
AT5G07610	3.94
AT5G55490	3.93
AT5G14780	3.92
AT4G35110	3.92
AT1G59700	3.92
AT5G57785	3.92
AT2G26390	3.89
ATCG00950	3.89
AT3G50770	3.88
AT3G14690	3.85
AT3G28580	3.85
AT5G46500	3.85
AT5G61740	3.84
AT1G34180	3.84
AT5G51680	3.84
AT5G16900	3.84
AT1G21120	3.83
AT3G25510	3.83
AT1G22770	3.83
AT5G52720	3.83
AT3G14660	3.82
AT5G39130	3.82
AT5G64810	3.82
AT4G23170	3.82
AT4G05540	3.82
AT1G52770	3.82
AT1G66173	3.82
AT1G33770	3.81
AT2G41230	3.79
AT4G14060	3.78
AT5G44580	3.78
AT4G22070	3.78
AT5G26170	3.77
AT3G13950	3.77
AT4G37710	3.77
AT4G11000	3.76
AT2G33380	3.76
AT3G60540	3.76
ATCG00280	3.76
AT2G45560	3.76
AT2G47950	3.75
AT2G25450	3.75
AT2G05540	3.75
AT1G24140	3.75
AT5G49665	3.74
AT3G15518	3.72
AT4G11890	3.72
ATMG00640	3.72
AT1G80440	3.71
AT5G26690	3.71
AT5G39670	3.7
AT4G00050	3.7
AT2G45420	3.69
AT5G24210	3.69
ATCG00920	3.69
AT3G12500	3.68
AT1G15170	3.66
AT2G32020	3.66
AT4G21903	3.66
AT3G55130	3.66
AT4G12290	3.65
AT3G26280	3.65
AT2G38940	3.65
AT5G46490	3.64
AT3G17690	3.64
AT5G14570	3.64
AT5G15940	3.64
AT5G11610	3.64
ATCG01210	3.64
AT5G13330	3.63
AT5G27420	3.61
AT5G44575	3.61
AT5G44567	3.61
AT5G60800	3.6
AT5G08240	3.6
AT3G15340	3.59
AT4G26890	3.59
AT4G13510	3.58
AT3G11930	3.58
AT2G03360	3.58
AT1G66830	3.57
AT5G25040	3.56
AT5G48175	3.54
AT2G46430	3.53
AT1G19020	3.53
AT4G18210	3.53
ATMG00060	3.53
AT2G28570	3.52
AT5G39150	3.52
AT4G31230	3.52
AT5G36970	3.52
AT3G28910	3.5
ATMG00090	3.49
AT4G11655	3.49
AT3G57770	3.49
AT5G20400	3.48
AT1G10920	3.48
AT3G47540	3.48
AT5G22540	3.48
AT3G26470	3.47
AT2G32160	3.47
AT1G61300	3.47
AT5G58120	3.46
AT5G49700	3.46
AT4G31110	3.46
AT5G66640	3.46
AT3G44300	3.45
AT3G09390	3.43
AT1G59590	3.43
AT5G54610	3.43
AT3G58150	3.43
AT1G69720	3.43
AT2G04160	3.43
AT2G29500	3.42
AT1G16260	3.41
AT5G46140	3.41
AT1G66090	3.4
AT3G59930	3.39
AT2G34500	3.39
AT4G19520	3.39
AT5G41550	3.39
AT2G15480	3.38
AT3G12580	3.38
AT2G32030	3.38
AT5G39180	3.38
AT1G64110	3.38
AT1G48690	3.38
AT4G22710	3.37
AT2G25000	3.36
AT4G23260	3.36
AT5G64170	3.36
AT3G21460	3.36
AT4G11650	3.35
AT3G49930	3.35
AT1G49570	3.35
AT4G17660	3.34
AT1G64710	3.34
AT5G39100	3.34
AT2G28210	3.34
AT5G58080	3.34
AT3G26500	3.33
AT2G05520	3.33
AT1G73040	3.31
AT5G04950	3.31
AT1G21520	3.3
AT5G14730	3.3
AT4G13920	3.3
AT4G21120	3.29
AT1G72060	3.29
AT3G49780	3.28
AT2G40340	3.28
AT3G01970	3.27
AT3G10815	3.27
AT2G35830	3.27
AT3G26230	3.27
AT4G25810	3.27
AT1G24145	3.27
AT1G70800	3.26
AT2G17040	3.26
AT5G09660	3.26
AT4G33420	3.26
AT2G39210	3.25
AT3G14990	3.25
AT2G14878	3.25
AT5G52750	3.25
AT5G54490	3.25
AT5G50240	3.25
AT3G01175	3.25
AT1G05675	3.25
AT3G54820	3.24
AT1G10340	3.24
AT5G02810	3.24
ATMG00020	3.24
AT1G59730	3.23
AT1G22630	3.23
AT4G39830	3.22
AT3G08040	3.22
AT1G78750	3.22
AT2G22860	3.21
AT4G12330	3.21
AT2G39980	3.2
AT3G29035	3.2
AT2G43520	3.2
AT5G44578	3.19
AT4G12480	3.19
AT2G29340	3.19
AT5G07780	3.19
AT5G06860	3.18
AT2G45760	3.18
AT4G23280	3.18
AT2G43510	3.17
AT4G02380	3.17
AT2G21320	3.17
AT1G12320	3.16
AT3G21690	3.15
AT4G15490	3.15
AT3G14680	3.14
AT3G15840	3.14
AT5G06300	3.14
AT1G15180	3.14
AT4G34131	3.13
AT4G20830	3.13
AT1G14480	3.13
ATMG01360	3.13
AT5G24160	3.11
AT1G74360	3.1
AT3G13610	3.1
AT2G46420	3.1
AT1G69790	3.1
AT3G21755	3.1
ATMG00510	3.1
AT5G60530	3.09
AT1G62300	3.08
AT5G25930	3.08
AT1G64065	3.08
AT4G37370	3.07
AT1G18570	3.07
AT4G26460	3.07
AT1G06090	3.07
AT5G05320	3.06
AT5G25250	3.06
AT5G39120	3.05
AT1G08050	3.05
AT4G11900	3.05
AT1G71380	3.05
AT1G57630	3.05
AT5G12880	3.05
AT4G16260	3.04
AT3G21420	3.04
AT5G11320	3.04
AT2G07042	3.04
AT3G13080	3.03
AT5G48410	3.03
AT3G58780	3.03
AT3G29810	3.01
AT2G39400	3.01
AT1G50400	3.01
AT5G19190	3.01
AT1G73830	3.01
AT1G26200	3
AT5G41750	3
AT4G00670	2.99
AT2G13360	2.99
AT1G56520	2.99
AT3G21780	2.99
AT3G21760	2.99
AT4G34138	2.98
AT5G66480	2.98
AT2G18690	2.98
AT4G21680	2.98
AT5G46240	2.98
AT5G20960	2.97
AT5G65600	2.97
AT4G30640	2.97
AT1G14870	2.96
AT1G11450	2.96
AT5G57800	2.96
AT1G01560	2.96
AT5G39720	2.96
AT4G18253	2.96
AT3G48200	2.95
AT5G22530	2.95
AT3G29370	2.95
AT3G28180	2.95
AT1G73810	2.92
AT4G05020	2.91
AT4G01010	2.91
AT2G23170	2.91
AT4G38340	2.9
AT1G79510	2.9
AT5G44582	2.9
AT5G67450	2.9
AT3G47600	2.9
AT3G59700	2.89
AT1G65250	2.89
AT5G50950	2.88
AT3G29000	2.88
AT1G25530	2.87
AT2G40100	2.87
AT1G66920	2.87
AT4G34139	2.87
AT3G28857	2.87
AT5G38310	2.86
AT2G08650	2.86
ATMG00160	2.86
AT1G66910	2.85
AT1G25277	2.85
AT2G30890	2.85
AT3G15357	2.85
AT5G25120	2.84
AT5G04340	2.84
AT4G25960	2.84
AT1G22890	2.84
AT1G44130	2.84
AT4G18010	2.84
AT5G39030	2.84
AT4G12490	2.83
AT3G22910	2.83
AT1G67148	2.83
AT1G43910	2.82
AT1G65690	2.82
AT1G21000	2.82
AT1G61560	2.82
AT2G30400	2.82
AT1G26380	2.82
ATMG00690	2.82
AT1G70500	2.81
AT5G07100	2.8
AT5G57340	2.8
AT4G26470	2.8
AT3G57460	2.79
AT1G12200	2.78
AT1G70810	2.78
AT2G21640	2.78
AT5G40000	2.78
AT4G01700	2.77
AT3G47400	2.77
AT3G10590	2.77
AT1G29290	2.77
AT3G10150	2.77
AT3G56000	2.77
AT3G19310	2.77
AT1G77145	2.76
AT1G67100	2.76
AT4G16680	2.75
AT3G57020	2.75
AT4G15280	2.74
AT5G38240	2.74
AT1G18265	2.74
AT5G64510	2.74
AT2G47000	2.73
AT4G23810	2.73
AT4G02410	2.73
AT1G26420	2.73
AT3G22060	2.72
AT3G51440	2.72
AT2G15310	2.72
AT2G37710	2.71
AT2G29420	2.71
AT1G72540	2.71
AT1G68530	2.71
AT1G67920	2.71
AT4G06410	2.7
AT3G16800	2.7
AT1G61470	2.7
AT1G79450	2.69
AT1G09310	2.69
AT3G57700	2.69
AT5G60280	2.69
AT3G07520	2.68
AT2G31865	2.68
AT5G48657	2.68
AT1G70890	2.68
AT5G03890	2.68
AT3G48320	2.68
AT3G53280	2.68
AT3G47050	2.67
AT2G47780	2.66
AT1G75000	2.66
AT3G23530	2.66
AT4G16240	2.66
AT2G02540	2.66
AT5G63790	2.65
AT5G08790	2.65
AT1G10540	2.65
AT4G32860	2.65
AT2G41100	2.65
AT3G12710	2.65
AT5G43860	2.65
AT1G55850	2.64
AT3G18660	2.64
AT1G64970	2.64
AT1G56170	2.63
AT2G02820	2.63
AT3G16220	2.62
AT2G34790	2.62
AT1G21140	2.62
AT2G15042	2.62
AT1G72240	2.62
AT2G05440	2.61
AT5G24530	2.61
AT4G22960	2.61
AT5G11210	2.61
AT1G22470	2.61
AT5G61730	2.61
AT4G14020	2.6
AT1G62290	2.6
AT3G27070	2.6
AT2G38230	2.6
AT1G15890	2.6
AT1G01010	2.59
AT2G31880	2.59
AT2G37970	2.59
AT1G64060	2.59
AT1G77450	2.59
AT3G47250	2.58
AT1G56510	2.58
AT2G22470	2.58
AT1G77880	2.58
AT5G40170	2.57
AT1G80450	2.57
AT1G23840	2.57
AT5G54710	2.57
AT2G26150	2.57
AT4G14550	2.57
AT3G19010	2.56
AT5G26340	2.56
AT4G00700	2.56
AT3G26220	2.56
AT1G66465	2.56
AT5G22520	2.56
AT4G19975	2.56
AT1G66880	2.55
AT3G02800	2.55
AT4G01600	2.55
AT1G28660	2.55
AT4G35390	2.55
AT2G33020	2.54
AT4G24040	2.54
AT5G25450	2.54
AT3G61990	2.53
AT4G08850	2.53
AT4G15550	2.53
AT3G13090	2.53
AT4G23050	2.53
AT4G39670	2.53
AT1G17860	2.52
AT3G26840	2.52
AT1G53625	2.52
AT2G47520	2.51
AT4G20110	2.51
AT1G70140	2.51
AT3G48020	2.51
AT3G25505	2.51
AT1G35140	2.51
AT1G02360	2.5
AT2G41380	2.5
AT1G19230	2.5
AT5G03260	2.5
AT1G08090	2.5
AT1G26260	2.5
AT1G72200	2.5
AT2G44070	2.5
AT3G28540	2.49
AT3G29575	2.48
AT2G30230	2.48
AT1G51500	2.48
AT3G05370	2.48
AT3G24503	2.47
AT3G22460	2.47
AT3G19800	2.47
AT2G25200	2.47
AT2G20960	2.46
AT3G14700	2.46
AT5G62150	2.46
AT1G72330	2.45
AT2G46270	2.45
AT2G17440	2.45
AT2G16890	2.45
AT3G09020	2.45
AT5G54100	2.44
AT1G04600	2.44
AT3G18250	2.44
AT5G59845	2.44
AT3G07040	2.43
AT4G24860	2.43
AT3G21250	2.42
AT3G47510	2.42
AT2G31110	2.42
AT2G23030	2.42
AT1G70850	2.41
AT4G17250	2.41
AT2G33580	2.41
AT5G61070	2.41
AT3G11080	2.41
AT3G03660	2.41
AT4G39800	2.4
AT5G03490	2.4
AT2G32550	2.4
AT1G67650	2.4
AT1G70530	2.39
AT1G78600	2.39
AT5G03700	2.39
AT1G55265	2.39
AT2G25510	2.39
AT5G06330	2.39
AT4G08780	2.38
AT5G60270	2.38
AT1G61440	2.37
AT4G09750	2.37
AT5G15850	2.37
AT5G03610	2.36
AT5G56300	2.36
AT4G39955	2.35
AT1G32870	2.35
AT3G15990	2.35
AT3G59010	2.34
AT2G34770	2.34
AT4G27410	2.34
AT2G36270	2.34
AT4G28350	2.34
AT3G17820	2.33
AT3G50220	2.33
AT1G77810	2.33
AT5G47560	2.33
AT3G05630	2.33
AT1G35210	2.33
AT3G21750	2.32
AT5G66490	2.32
AT3G04420	2.32
AT5G38530	2.31
AT5G52640	2.31
AT4G18880	2.31
AT5G39110	2.31
AT1G55910	2.31
AT1G33800	2.3
AT3G26450	2.3
AT1G21670	2.3
AT1G66600	2.3
AT5G22550	2.3
AT4G22980	2.3
AT5G25910	2.3
AT5G63750	2.3
AT1G21310	2.29
AT4G23180	2.29
AT1G76470	2.29
AT1G18980	2.29
AT3G57010	2.29
AT1G01630	2.29
AT1G03630	2.29
AT1G58410	2.29
AT1G17840	2.29
AT4G38560	2.29
AT5G59570	2.28
AT1G63350	2.28
AT5G25130	2.28
AT1G58170	2.27
AT1G22710	2.27
AT1G67940	2.27
AT5G07860	2.27
AT3G60720	2.27
AT3G60470	2.27
AT4G15270	2.27
AT5G45380	2.26
AT2G20560	2.26
AT1G05340	2.26
AT2G07680	2.26
AT1G76680	2.25
AT5G04760	2.25
AT2G28815	2.25
AT4G25940	2.24
AT1G64900	2.24
AT4G28390	2.23
AT4G10500	2.23
AT5G63020	2.23
AT4G23610	2.23
AT5G58390	2.23
AT1G50040	2.23
AT1G64770	2.23
AT5G35370	2.23
AT3G25610	2.22
AT3G51920	2.22
AT3G46080	2.22
AT1G21680	2.21
AT5G25610	2.21
AT4G01915	2.21
AT1G08340	2.2
AT5G05460	2.2
AT1G65510	2.2
AT5G46450	2.2
AT3G53160	2.2
AT3G19680	2.19
AT3G13100	2.19
AT5G45990	2.19
AT5G13720	2.19
AT4G21865	2.19
AT4G16860	2.18
AT2G43840	2.18
AT5G05365	2.18
AT3G23010	2.18
AT3G04720	2.17
AT1G30080	2.17
AT1G76690	2.17
AT3G22930	2.17
AT4G37560	2.17
AT2G24260	2.16
AT1G77660	2.16
AT1G01720	2.15
AT2G29130	2.15
AT4G35380	2.15
AT2G34940	2.15
AT2G15220	2.14
AT3G12730	2.14
AT3G05640	2.13
AT5G50200	2.13
AT5G60950	2.13
AT1G22180	2.12
AT4G37400	2.12
AT2G38170	2.12
AT5G40780	2.12
AT4G04490	2.12
AT4G08160	2.12
AT1G63750	2.12
AT1G70520	2.11
AT2G31570	2.11
AT2G40530	2.11
AT1G63840	2.1
AT2G41660	2.1
AT3G62090	2.1
AT5G61010	2.1
AT2G36840	2.1
AT5G42250	2.1
AT4G16190	2.09
AT3G21790	2.09
AT4G34950	2.09
AT1G09540	2.09
AT5G39090	2.09
AT5G52760	2.09
AT4G18910	2.08
AT1G80310	2.08
AT2G28660	2.08
AT4G06795	2.08
AT2G21188	2.08
AT5G26620	2.08
AT1G08450	2.07
AT1G63880	2.07
AT4G25434	2.07
AT1G55920	2.07
AT5G38210	2.06
AT4G13030	2.06
AT5G65380	2.06
AT1G71930	2.06
AT2G17940	2.06
AT3G47780	2.06
AT1G52870	2.06
AT5G06230	2.06
AT1G61370	2.05
AT1G62840	2.05
AT1G78000	2.05
AT2G43060	2.05
AT2G23680	2.05
AT1G22500	2.05
AT1G21313	2.05
AT5G01210	2.04
AT5G60900	2.04
AT1G51860	2.04
AT5G40720	2.03
AT1G72930	2.03
AT1G24095	2.03
AT4G02390	2.03
AT5G39020	2.03
AT2G24240	2.03
AT2G40900	2.03
AT1G76520	2.02
AT5G04140	2.02
AT5G47960	2.02
AT4G06945	2.02
AT5G13200	2.02
AT5G49450	2.02
AT1G08500	2.02
AT5G53820	2.01
AT1G76970	2.01
AT3G56410	2.01
AT2G02010	2.01
AT2G26975	2.01
AT4G35090	2
AT5G12330	2
AT4G25000	2
AT1G69850	1.99
AT1G10040	1.99
AT1G45474	1.99
AT5G10695	1.99
AT5G45095	1.99
AT5G28646	1.99
AT5G44030	1.98
AT3G11840	1.98
AT2G40520	1.98
AT3G02910	1.98
AT5G51310	1.98
AT5G62020	1.98
AT1G67105	1.98
AT2G43820	1.98
AT5G44480	1.97
AT3G08970	1.97
AT1G78380	1.96
AT2G38250	1.96
AT5G56230	1.96
AT1G08930	1.96
AT5G04080	1.95
AT3G48080	1.95
AT1G27620	1.95
AT4G17350	1.95
AT5G57050	1.94
AT3G03990	1.94
AT5G48490	1.94
AT1G64370	1.93
AT1G67550	1.93
AT5G52450	1.93
AT2G40080	1.92
AT3G27880	1.92
AT3G26460	1.92
AT3G44630	1.92
AT1G13670	1.92
AT2G14080	1.92
AT1G75410	1.91
AT1G28260	1.91
AT1G32080	1.91
AT5G53900	1.9
AT1G61460	1.9
AT4G23880	1.9
AT1G16110	1.9
AT5G59780	1.89
AT3G11900	1.89
AT4G19390	1.89
AT1G44575	1.89
AT1G64680	1.89
AT3G48000	1.88
AT1G72680	1.88
AT5G58690	1.88
AT5G54240	1.88
AT2G17280	1.88
AT3G17185	1.87
AT2G18193	1.87
AT4G09760	1.87
AT1G53560	1.87
AT2G45450	1.87
AT3G10500	1.86
AT2G48090	1.86
AT3G17790	1.86
AT4G33050	1.86
AT4G36380	1.86
AT4G12390	1.86
AT3G50480	1.86
AT4G14365	1.86
AT4G36990	1.85
AT1G29200	1.85
AT3G08590	1.84
AT3G55470	1.84
AT3G22415	1.84
AT1G04350	1.84
AT3G50740	1.84
AT5G10650	1.83
AT2G43040	1.83
AT2G39050	1.82
AT1G51700	1.82
AT4G18360	1.82
AT4G38550	1.82
AT4G36470	1.81
AT1G22440	1.81
AT1G24030	1.81
AT1G69530	1.81
AT5G40020	1.81
AT3G55630	1.81
AT5G63030	1.8
AT1G64660	1.8
AT5G24800	1.79
AT3G48090	1.79
AT1G05560	1.79
AT2G04100	1.78
AT1G30900	1.78
AT5G18460	1.78
AT4G15260	1.78
AT5G17170	1.78
AT1G13750	1.78
AT1G77020	1.78
AT2G36970	1.78
AT5G35735	1.78
AT1G22430	1.78
AT2G29720	1.77
AT2G17220	1.77
AT3G18830	1.76
AT3G55370	1.76
AT3G47090	1.76
AT5G25440	1.76
AT5G46520	1.76
AT5G54500	1.75
AT2G46760	1.75
AT5G11110	1.75
AT5G12170	1.75
AT1G21450	1.74
AT4G11480	1.74
AT2G44490	1.74
AT3G11050	1.74
AT2G37760	1.73
AT1G72280	1.73
AT3G18280	1.72
AT1G55210	1.72
AT5G46730	1.71
AT1G33110	1.71
AT1G56120	1.71
AT3G51860	1.71
AT5G49680	1.71
AT1G63440	1.7
AT1G77920	1.7
AT1G80830	1.7
AT1G01640	1.7
AT1G36180	1.69
AT5G12870	1.69
AT3G26440	1.69
AT3G09270	1.68
AT5G58500	1.67
AT1G55450	1.66
AT2G28110	1.66
AT5G07770	1.65
AT2G25790	1.65
AT3G11690	1.65
AT2G36580	1.64
AT4G14580	1.64
AT1G78610	1.64
AT4G36780	1.64
AT5G43440	1.63
AT5G16990	1.63
AT2G47180	1.63
AT2G26740	1.63
AT3G43790	1.63
AT1G70250	1.62
AT4G02940	1.62
AT3G43800	1.62
AT4G20860	1.62
AT4G16890	1.61
AT3G27010	1.61
AT5G50160	1.61
AT3G48990	1.6
AT4G27435	1.6
AT1G76040	1.6
AT5G01990	1.6
AT5G43190	1.6
AT5G47650	1.59
AT5G54690	1.59
AT5G27600	1.58
AT4G38540	1.58
AT2G41410	1.58
AT1G70550	1.58
AT1G10050	1.57
AT1G03400	1.57
AT2G43290	1.57
AT4G34220	1.56
AT5G22800	1.56
AT1G14130	1.56
AT1G42970	1.56
AT5G37478	1.56
AT1G09420	1.56
AT5G67350	1.56
AT4G23190	1.55
AT1G09970	1.55
AT5G64250	1.55
AT4G02050	1.55
AT2G02390	1.54
AT2G23320	1.53
AT1G65320	1.53
AT4G22340	1.53
AT3G04120	1.5
AT2G24180	1.5
AT3G62700	1.5
AT4G24480	1.5
AT4G35350	1.5
AT1G58030	1.49
AT4G25640	1.48
AT5G51920	1.48
AT1G22065	1.48
AT2G41070	1.48
AT2G36460	1.47
AT4G16790	1.46
AT5G53760	1.46
AT5G49480	1.45
AT1G06290	1.45
AT4G30960	1.44
AT2G31900	1.44
AT2G26300	1.43
AT4G32880	1.42
AT5G45800	1.42
AT1G12420	1.42
AT1G06840	1.39
AT1G54100	1.39
AT1G30320	1.39
AT4G01480	1.38
AT3G05840	1.37
AT4G21580	1.37
AT5G24380	1.36
AT5G21090	1.32
AT1G69410	1.3
AT2G22795	-1.23
AT2G23540	-1.28
AT2G30490	-1.3
AT1G04680	-1.32
AT4G14760	-1.32
AT5G61130	-1.35
AT1G62800	-1.35
AT3G15810	-1.35
AT3G51480	-1.35
AT3G03150	-1.35
AT4G26760	-1.36
AT4G29360	-1.36
AT2G45470	-1.36
AT3G57780	-1.37
AT3G24770	-1.38
AT3G14000	-1.38
AT4G00780	-1.38
AT2G45340	-1.39
AT2G02790	-1.4
AT5G25090	-1.4
AT1G53400	-1.4
AT1G30210	-1.4
AT1G04250	-1.4
AT5G37690	-1.41
AT2G40480	-1.41
AT2G31810	-1.41
AT5G04160	-1.41
AT5G09760	-1.41
AT1G15000	-1.41
AT2G22900	-1.42
AT3G05190	-1.42
AT4G37550	-1.42
AT5G52860	-1.42
AT1G68850	-1.42
AT3G13810	-1.43
AT2G33330	-1.43
AT2G42300	-1.43
AT4G38660	-1.44
AT2G06925	-1.44
AT3G22790	-1.45
AT3G06130	-1.45
AT2G26180	-1.45
AT4G17280	-1.47
AT5G58860	-1.48
AT2G02850	-1.48
AT4G29270	-1.49
AT3G15680	-1.49
AT5G65810	-1.5
AT1G65900	-1.5
AT2G02070	-1.5
AT4G15920	-1.51
AT1G78580	-1.51
AT2G41540	-1.51
AT3G22121	-1.51
AT2G34490	-1.51
AT1G77460	-1.51
AT5G05790	-1.51
AT3G23290	-1.52
AT5G66770	-1.52
AT1G62870	-1.53
AT4G32710	-1.54
AT1G80690	-1.54
AT4G25240	-1.55
AT1G73330	-1.55
AT3G06035	-1.56
AT3G62110	-1.56
AT5G28290	-1.56
AT4G20940	-1.56
AT5G56530	-1.57
AT1G27660	-1.57
AT1G65590	-1.57
AT5G19730	-1.57
AT1G19050	-1.57
AT5G38980	-1.57
AT4G23500	-1.57
AT1G74670	-1.57
AT3G50440	-1.57
AT3G20260	-1.58
AT2G19170	-1.58
AT5G55730	-1.58
AT3G50700	-1.58
AT2G01570	-1.59
AT5G44550	-1.59
AT1G60790	-1.59
AT5G53486	-1.59
AT5G67160	-1.6
AT1G58590	-1.6
AT3G58620	-1.6
AT1G11820	-1.61
AT2G37590	-1.61
AT4G13890	-1.61
AT1G69230	-1.62
AT4G13540	-1.62
AT2G14900	-1.62
AT5G04980	-1.62
AT1G12845	-1.62
AT2G44210	-1.63
AT5G11420	-1.63
AT1G78020	-1.63
AT1G29170	-1.64
AT1G49730	-1.64
AT5G09480	-1.64
AT3G63110	-1.64
AT2G44940	-1.64
AT5G09520	-1.64
AT1G01360	-1.64
AT3G60490	-1.64
AT2G34170	-1.64
AT1G67910	-1.64
AT1G08910	-1.65
AT4G14200	-1.65
AT4G29080	-1.66
AT4G29720	-1.66
AT1G70370	-1.67
AT3G61920	-1.67
AT4G30090	-1.67
AT3G22120	-1.68
AT3G15850	-1.68
AT3G50630	-1.68
AT1G31650	-1.68
AT5G13140	-1.69
AT1G67830	-1.69
AT1G18650	-1.69
AT5G59020	-1.69
AT3G13672	-1.69
AT1G62330	-1.7
AT1G21740	-1.7
AT1G20840	-1.7
AT5G07460	-1.7
AT4G14090	-1.7
AT5G07390	-1.7
AT3G47420	-1.7
AT3G63280	-1.71
AT2G19970	-1.71
AT5G18240	-1.71
AT3G56220	-1.71
AT1G16640	-1.71
AT3G62750	-1.72
AT4G32980	-1.72
AT1G53520	-1.72
AT5G14940	-1.72
AT5G43910	-1.73
AT5G67190	-1.73
AT5G58650	-1.73
AT5G08370	-1.74
AT5G47550	-1.74
AT3G62390	-1.74
AT3G23430	-1.75
AT1G44760	-1.75
AT5G05270	-1.75
AT2G26330	-1.76
AT2G29710	-1.76
AT2G46690	-1.77
AT1G55360	-1.78
AT2G28790	-1.78
AT1G26570	-1.78
AT2G47750	-1.78
AT5G18260	-1.79
AT2G40130	-1.79
AT5G67385	-1.79
AT4G40060	-1.79
AT2G36307	-1.79
AT5G13930	-1.79
AT5G34940	-1.8
AT2G40150	-1.8
AT2G22970	-1.8
AT5G08260	-1.81
AT5G53160	-1.81
AT4G31650	-1.81
AT3G02885	-1.81
AT5G65683	-1.81
AT2G33050	-1.81
AT1G53070	-1.82
AT5G63650	-1.82
AT4G36920	-1.82
AT1G23150	-1.82
AT5G59305	-1.83
AT4G04830	-1.83
AT4G14103	-1.83
AT3G19184	-1.83
AT3G61680	-1.83
AT3G52060	-1.83
AT3G19850	-1.84
AT5G27930	-1.85
AT4G30650	-1.85
AT1G13250	-1.85
AT1G07143	-1.85
AT4G22880	-1.85
AT3G50300	-1.85
AT3G12820	-1.85
AT1G59750	-1.86
AT4G18570	-1.86
AT2G38750	-1.86
AT5G22920	-1.86
AT5G54530	-1.86
AT1G74460	-1.87
AT2G28250	-1.87
AT2G32430	-1.87
AT5G10300	-1.87
AT2G40435	-1.87
AT2G30210	-1.88
AT4G12880	-1.88
AT5G49100	-1.88
AT1G70430	-1.88
AT3G46720	-1.88
AT5G43530	-1.88
AT5G64620	-1.89
AT1G78940	-1.9
AT2G38060	-1.9
AT1G67040	-1.91
AT3G04510	-1.91
AT4G20390	-1.91
AT5G45650	-1.91
AT4G37800	-1.92
AT5G04330	-1.92
AT3G04140	-1.92
AT3G26700	-1.92
AT3G62820	-1.92
AT3G02510	-1.93
AT1G55940	-1.93
AT1G17260	-1.93
AT5G65040	-1.93
AT1G51940	-1.93
AT3G23090	-1.94
AT4G01630	-1.94
AT5G65140	-1.94
AT5G07030	-1.95
AT5G10170	-1.95
AT4G15700	-1.95
AT5G23100	-1.96
AT3G61830	-1.98
AT2G02020	-1.98
AT1G71990	-1.98
AT5G50260	-1.98
AT1G28100	-1.99
AT3G48350	-1.99
AT3G15620	-1.99
AT2G37260	-1.99
AT2G28950	-2
AT5G67180	-2
AT3G43840	-2
AT5G26260	-2.01
AT3G44550	-2.02
AT3G63200	-2.02
AT2G22330	-2.03
AT2G41370	-2.03
AT4G37610	-2.03
AT4G11190	-2.05
AT1G71690	-2.05
AT5G46915	-2.05
AT2G21450	-2.06
AT5G50010	-2.06
AT5G03680	-2.06
AT2G32940	-2.06
AT1G56210	-2.06
AT1G14700	-2.06
AT3G20190	-2.06
AT3G26520	-2.07
AT1G74890	-2.07
AT5G52882	-2.07
AT1G28290	-2.08
AT3G61490	-2.08
AT5G42800	-2.08
AT2G43550	-2.08
AT5G03840	-2.08
AT3G45070	-2.09
AT2G32440	-2.09
AT3G18775	-2.09
AT1G51440	-2.09
AT3G18000	-2.1
AT1G67750	-2.1
AT5G63530	-2.1
AT3G43960	-2.1
AT5G19600	-2.11
AT4G28940	-2.11
AT4G37390	-2.11
AT2G24350	-2.11
AT2G36120	-2.12
AT3G13175	-2.12
AT2G39010	-2.12
AT2G18470	-2.13
AT1G69080	-2.13
AT5G28770	-2.14
AT1G62560	-2.14
AT5G20860	-2.14
AT1G23000	-2.14
AT5G52320	-2.14
AT2G33850	-2.15
AT5G67110	-2.15
AT5G10965	-2.15
AT1G60160	-2.16
AT1G79110	-2.16
AT5G50740	-2.16
AT2G23060	-2.16
AT3G16500	-2.17
AT2G36870	-2.17
AT3G29670	-2.17
AT2G32960	-2.18
AT3G63300	-2.18
AT5G62350	-2.18
AT1G15630	-2.18
AT5G14070	-2.18
AT3G52290	-2.19
AT2G46455	-2.19
AT1G77990	-2.19
AT1G12090	-2.2
AT3G52840	-2.2
AT4G30110	-2.2
AT3G54310	-2.2
AT3G16440	-2.2
AT1G74420	-2.2
AT1G79720	-2.21
AT4G34900	-2.21
AT5G58910	-2.21
AT5G40730	-2.22
AT5G59730	-2.23
AT1G09350	-2.23
AT5G60890	-2.24
AT5G25810	-2.24
AT1G12630	-2.24
AT1G58120	-2.24
AT1G68570	-2.25
AT2G03980	-2.25
AT5G03060	-2.26
AT3G02500	-2.27
AT1G19960	-2.27
AT4G15670	-2.27
AT3G12610	-2.28
AT2G38760	-2.28
AT1G62500	-2.29
AT4G01130	-2.29
AT3G18080	-2.3
AT5G63850	-2.3
AT4G03620	-2.3
AT2G22930	-2.3
AT5G51610	-2.3
AT5G58900	-2.31
AT4G22212	-2.31
AT3G61900	-2.31
AT1G80050	-2.32
AT3G15630	-2.32
AT3G21310	-2.32
AT1G74150	-2.33
AT1G02940	-2.33
AT5G63810	-2.34
AT4G32780	-2.34
AT3G20200	-2.34
AT5G65340	-2.34
AT1G31710	-2.35
AT3G15450	-2.35
AT5G10310	-2.35
AT3G14450	-2.35
AT3G53235	-2.37
AT1G30515	-2.37
AT5G11930	-2.38
AT5G51750	-2.38
AT5G67070	-2.39
AT5G04310	-2.39
AT2G39850	-2.39
AT3G09550	-2.39
AT1G72130	-2.4
AT2G37390	-2.4
AT1G79310	-2.4
AT1G22880	-2.4
AT5G41460	-2.41
AT5G03670	-2.42
AT4G21650	-2.42
AT1G52245	-2.42
AT5G18670	-2.43
AT4G15690	-2.43
AT3G06640	-2.43
AT5G51330	-2.45
AT3G05470	-2.47
AT1G30530	-2.48
AT1G23500	-2.48
AT4G39010	-2.49
AT4G04630	-2.49
AT2G35130	-2.49
AT5G48820	-2.5
AT2G43140	-2.5
AT3G12145	-2.51
AT5G04820	-2.51
AT4G15160	-2.51
AT2G46890	-2.52
AT5G44568	-2.52
AT2G42610	-2.53
AT1G02640	-2.53
AT2G39510	-2.54
AT1G48870	-2.54
AT5G60760	-2.55
AT3G13404	-2.55
AT4G30610	-2.55
AT5G26220	-2.56
AT3G09780	-2.56
AT2G16750	-2.56
AT3G14810	-2.56
AT2G30010	-2.57
AT1G06420	-2.57
AT1G53060	-2.57
AT1G71692	-2.57
AT5G59090	-2.57
AT4G38650	-2.57
AT3G14310	-2.58
AT5G57240	-2.58
AT1G24070	-2.58
AT3G43110	-2.58
AT5G46590	-2.6
AT4G14040	-2.62
AT1G70710	-2.62
AT4G15660	-2.63
AT1G73620	-2.64
AT1G52270	-2.66
AT5G61420	-2.67
AT4G23820	-2.68
AT5G11160	-2.68
AT4G39070	-2.69
AT2G46970	-2.7
AT4G02290	-2.71
AT4G07960	-2.71
AT5G15900	-2.72
AT4G02850	-2.73
AT2G25160	-2.73
AT1G49500	-2.74
AT2G37640	-2.74
AT2G34010	-2.74
AT2G34810	-2.76
AT2G41510	-2.77
AT3G13784	-2.77
AT1G13970	-2.78
AT4G33820	-2.78
AT4G12030	-2.79
AT4G28840	-2.79
AT4G31620	-2.8
AT3G27170	-2.8
AT2G13680	-2.8
AT2G22122	-2.82
AT3G46880	-2.83
AT5G25160	-2.84
AT4G13770	-2.84
AT1G73600	-2.85
AT5G08000	-2.85
AT5G65690	-2.85
AT5G03790	-2.87
AT5G59080	-2.88
AT5G14920	-2.88
AT2G35770	-2.89
AT5G62960	-2.91
AT4G09820	-2.91
AT2G44740	-2.93
AT3G22125	-2.93
AT2G18890	-2.94
AT1G44970	-2.94
AT5G41660	-2.94
AT1G13420	-2.95
AT1G67865	-2.95
AT1G23205	-2.95
AT4G36260	-2.96
AT2G46660	-2.97
AT4G12870	-2.97
AT1G45191	-3
AT5G66590	-3.01
AT4G12890	-3.03
AT2G37460	-3.05
AT5G38450	-3.05
AT1G22490	-3.06
AT2G39430	-3.07
AT1G67760	-3.08
AT1G77270	-3.08
AT5G10970	-3.1
AT1G67110	-3.1
AT3G16410	-3.12
AT4G36105	-3.13
AT3G02493	-3.13
AT1G25250	-3.15
AT1G52040	-3.17
AT5G01075	-3.18
AT1G20530	-3.18
AT2G42250	-3.18
AT5G64570	-3.19
AT2G40230	-3.2
AT3G20520	-3.2
AT5G65410	-3.2
AT4G28530	-3.21
AT1G20730	-3.23
AT1G18870	-3.24
AT5G62165	-3.25
AT2G18300	-3.26
AT3G52910	-3.27
AT1G78370	-3.28
AT2G36660	-3.28
AT1G49830	-3.28
AT1G09750	-3.3
AT2G28690	-3.31
AT4G15680	-3.32
AT1G70700	-3.32
AT4G28250	-3.34
AT4G29150	-3.36
AT3G30350	-3.4
AT1G62360	-3.42
AT5G24240	-3.42
AT1G34520	-3.43
AT1G65390	-3.43
AT3G60390	-3.44
AT2G44910	-3.45
AT1G68640	-3.46
AT3G52525	-3.47
AT3G03910	-3.48
AT4G37810	-3.48
AT3G30340	-3.5
AT1G15550	-3.52
AT5G01330	-3.52
AT4G16980	-3.54
AT3G01516	-3.54
AT1G20010	-3.55
AT5G62360	-3.55
AT5G06870	-3.55
AT4G30130	-3.58
AT5G20640	-3.61
AT1G70830	-3.62
AT3G22142	-3.62
AT3G26660	-3.62
AT5G48900	-3.65
AT4G35190	-3.65
AT2G22170	-3.66
AT5G24105	-3.66
AT1G08430	-3.66
AT3G28345	-3.67
AT4G35030	-3.67
AT1G31050	-3.67
AT2G02000	-3.68
AT5G19170	-3.68
AT5G11590	-3.71
AT3G12890	-3.72
AT2G26450	-3.73
AT1G31490	-3.74
AT1G65890	-3.74
AT4G26330	-3.74
AT1G06810	-3.76
AT2G43470	-3.79
AT1G35625	-3.79
AT1G10980	-3.83
AT4G11460	-3.84
AT3G13900	-3.85
AT3G01202	-3.9
AT2G40610	-3.94
AT1G01110	-3.95
AT2G18180	-3.97
AT4G25560	-3.98
AT4G26260	-4
AT5G26000	-4.02
AT3G61880	-4.02
AT3G61950	-4.03
AT2G41340	-4.03
AT4G30250	-4.04
AT5G25880	-4.05
AT5G26120	-4.06
AT3G10600	-4.08
AT3G60890	-4.09
AT1G05420	-4.18
AT1G12080	-4.2
AT1G35730	-4.23
AT1G71890	-4.24
AT2G37900	-4.25
AT5G38120	-4.25
AT1G54560	-4.26
AT2G18550	-4.3
AT3G01550	-4.3
AT4G25490	-4.31
AT4G12900	-4.31
AT2G19910	-4.35
AT4G33880	-4.38
AT5G19110	-4.4
AT5G03545	-4.41
AT3G03190	-4.42
AT4G16447	-4.44
AT3G62960	-4.46
AT2G30380	-4.46
AT5G25460	-4.59
AT2G33420	-4.61
AT5G21150	-4.61
AT1G61680	-4.63
AT3G13820	-4.63
AT1G49330	-4.72
AT1G55200	-4.74
AT1G75240	-4.8
AT4G21970	-4.84
AT3G28840	-4.86
AT5G43120	-4.86
AT3G23230	-4.9
AT2G22190	-4.9
AT1G04660	-4.93
AT5G03270	-4.98
AT5G45850	-5.02
AT4G21760	-5.04
AT1G06830	-5.04
AT5G46820	-5.07
AT5G56840	-5.12
AT4G29340	-5.12
AT3G29030	-5.23
AT5G43890	-5.24
AT1G63055	-5.39
AT5G55690	-5.41
AT1G19620	-5.52
AT1G22340	-5.59
AT5G25980	-5.68
AT3G16380	-5.7
AT1G13710	-5.71
AT5G63087	-5.76
AT3G14760	-5.86
AT4G22100	-5.86
AT1G50580	-5.87
AT3G21950	-5.92
AT3G26960	-5.93
AT4G22230	-5.93
AT4G15210	-5.93
AT5G16350	-5.96
AT1G78500	-5.97
AT5G65158	-5.98
AT5G64910	-5.99
AT5G03995	-6.15
AT1G56100	-6.23
AT2G08595	-6.29
AT4G00870	-6.36
AT4G03050	-6.47
AT5G23270	-6.51
AT3G28830	-6.6
AT5G44973	-6.6
AT1G73325	-6.7
AT4G19820	-6.83
AT2G21650	-6.85
AT5G27260	-6.95
AT1G63057	-6.98
AT5G18000	-7.1
AT5G22580	-7.46
AT1G75250	-7.68
AT2G31730	-9.19
AT4G36570	-9.19
AT2G18328	-9.33

## Sheet: Table S4
Differentially expressed genes (DEGs) in the hypocotyl of the crk10-A397T plants
Time point: 35 days after sowing
geneid	log2foldchange
AT2G05510	11.5
AT5G51465	9.34
AT2G30770	8.74
AT2G26400	8.46
AT2G35980	8.26
AT1G51020	8.2
AT5G52720	8.08
AT1G15520	7.75
AT3G45860	7.63
AT2G30766	7.56
AT1G69880	7.54
AT1G19250	7.48
AT1G68880	7.47
AT5G09570	7.42
AT4G09770	7.42
AT3G47480	7.4
AT2G04070	7.35
AT1G51010	7.34
AT2G05440	7.19
AT1G65330	7.15
AT1G66700	7.12
AT3G57270	7.12
AT1G60750	7.08
AT5G24200	7.02
AT1G69930	7.02
AT3G60415	6.94
AT2G04050	6.82
AT5G54610	6.8
AT5G51890	6.79
AT3G59930	6.79
AT1G69920	6.77
AT5G44460	6.61
AT1G33730	6.56
AT5G42800	6.48
AT2G18660	6.45
AT1G04370	6.45
AT1G17180	6.45
AT2G38823	6.42
AT3G29590	6.39
AT5G24540	6.36
AT2G04040	6.34
AT1G47400	6.31
AT1G17600	6.3
AT3G23560	6.29
AT1G02940	6.28
AT4G21840	6.26
AT1G66600	6.26
AT5G13320	6.22
AT2G44290	6.17
AT1G51420	6.04
AT4G20000	6
AT3G45530	6
AT3G57260	5.99
AT1G01680	5.98
AT5G17390	5.97
AT5G48540	5.95
AT1G77150	5.9
AT2G03360	5.85
AT5G46140	5.83
AT1G10585	5.83
AT2G27550	5.82
AT3G12230	5.82
AT2G30750	5.8
AT4G09820	5.77
AT4G22880	5.76
AT1G22430	5.75
AT5G54060	5.72
AT1G68630	5.72
AT5G44585	5.66
AT1G67100	5.66
AT2G29480	5.61
AT5G13930	5.54
AT5G46130	5.51
AT3G24900	5.5
AT5G07990	5.48
AT5G24640	5.44
AT4G14390	5.43
AT3G28510	5.36
AT3G47380	5.34
AT5G17220	5.32
AT1G75040	5.3
AT1G35230	5.27
AT2G03760	5.25
AT1G03940	5.25
AT3G11340	5.25
AT1G03495	5.24
AT2G43920	5.24
AT2G15490	5.2
AT5G52940	5.18
AT5G48490	5.17
AT5G11210	5.15
AT3G25250	5.14
AT4G01870	5.12
AT1G15180	5.12
AT5G49690	5.11
AT2G38390	5.05
AT5G23160	5.03
AT2G38830	5.02
AT1G02360	4.99
AT4G28811	4.97
AT4G25100	4.95
AT1G02930	4.9
AT2G41730	4.9
AT5G19880	4.87
AT1G45474	4.87
AT4G00165	4.87
AT4G26460	4.87
AT1G47395	4.86
AT3G12910	4.81
AT1G72260	4.8
AT1G24320	4.78
AT3G60120	4.76
AT1G69150	4.76
AT4G11070	4.75
AT1G09932	4.74
AT3G13610	4.71
AT5G03350	4.7
AT5G64810	4.68
AT1G09500	4.67
AT4G08780	4.66
AT3G48360	4.65
AT5G07860	4.59
AT4G13890	4.59
AT4G10500	4.58
AT2G25450	4.58
AT3G47050	4.58
AT3G62990	4.57
AT1G78860	4.54
AT3G26830	4.51
AT2G26390	4.48
AT1G59730	4.47
AT2G14610	4.46
AT3G22910	4.45
AT1G33770	4.44
AT1G60470	4.43
AT3G09940	4.43
AT1G70850	4.42
AT5G60280	4.42
AT2G04495	4.41
AT2G19190	4.41
AT5G26620	4.41
AT2G20800	4.41
AT2G32680	4.39
AT5G01900	4.38
AT3G44300	4.37
AT5G16900	4.37
AT4G37540	4.32
AT2G03420	4.29
AT1G13430	4.29
AT1G22440	4.28
AT2G25510	4.28
AT1G53990	4.27
AT4G11650	4.26
AT5G39720	4.26
AT5G48430	4.26
AT1G44575	4.24
AT2G43510	4.23
AT3G60470	4.23
AT5G23830	4.23
AT5G39080	4.23
AT2G18690	4.22
AT3G21560	4.22
AT5G22570	4.21
AT4G32870	4.19
AT1G15640	4.18
AT4G26470	4.17
AT5G10210	4.15
AT5G59540	4.14
AT2G29500	4.14
AT5G19520	4.14
AT1G02920	4.13
AT5G44582	4.11
AT2G43870	4.1
AT1G78850	4.08
AT2G18590	4.08
AT4G11190	4.08
AT5G06730	4.05
AT3G60540	4.05
AT4G34135	4.04
AT4G31110	4.04
AT4G02420	4.04
AT5G22860	4.02
AT2G29470	4.01
AT1G29020	4.01
AT2G04450	4
AT2G39310	4
AT3G25010	3.98
AT1G15630	3.94
AT5G43580	3.93
AT2G15780	3.93
AT5G13370	3.92
AT3G50770	3.92
AT1G21550	3.92
AT2G38530	3.9
AT2G29490	3.89
AT1G26380	3.88
AT5G26260	3.86
AT5G65380	3.84
AT2G32550	3.84
AT5G02780	3.83
AT2G37770	3.83
AT5G23020	3.83
AT5G22530	3.81
AT3G26230	3.79
AT1G60989	3.78
AT5G13080	3.77
AT1G26390	3.77
AT2G34940	3.76
AT1G51860	3.75
AT2G31180	3.72
AT2G39980	3.71
AT4G01700	3.7
AT5G60800	3.7
AT1G30720	3.69
AT1G70560	3.69
AT1G15170	3.68
AT5G06860	3.68
AT4G25000	3.67
AT1G21100	3.67
AT5G44575	3.67
AT1G62300	3.66
AT5G55460	3.66
AT4G02280	3.65
AT5G09290	3.65
AT3G56000	3.65
AT1G47890	3.64
AT1G60740	3.64
AT4G19520	3.64
AT1G08080	3.63
AT5G44572	3.62
AT3G62210	3.61
AT1G58225	3.6
AT4G37400	3.59
AT1G71930	3.59
AT2G05330	3.59
AT3G61198	3.58
AT1G77145	3.56
AT4G17660	3.56
AT2G38230	3.55
AT4G01925	3.55
AT5G06300	3.53
AT5G10380	3.52
AT5G64000	3.52
AT1G14870	3.52
AT5G24090	3.52
AT1G13750	3.52
AT1G79680	3.51
AT1G72140	3.5
AT5G38020	3.5
AT1G56520	3.5
AT1G62333	3.5
AT4G18253	3.49
AT3G46080	3.49
AT1G02450	3.48
AT4G16260	3.48
AT5G11920	3.47
AT3G48580	3.46
AT3G13090	3.44
AT5G40000	3.44
AT1G32960	3.43
AT5G10760	3.43
AT4G16860	3.43
AT3G58780	3.41
AT3G28910	3.41
AT1G20490	3.41
AT2G43570	3.4
AT5G07780	3.4
AT5G40780	3.4
AT4G04710	3.4
AT1G66760	3.39
AT1G57630	3.36
AT1G72900	3.35
AT3G46770	3.35
AT2G33020	3.34
AT1G35710	3.32
AT1G03020	3.32
AT3G62930	3.3
AT3G13784	3.3
AT1G03850	3.3
AT5G26170	3.29
AT5G52760	3.28
AT1G79450	3.27
AT4G02520	3.27
AT4G11890	3.27
AT1G53980	3.27
AT2G13360	3.27
AT1G22890	3.27
AT5G61890	3.27
AT1G21310	3.26
AT1G19020	3.26
AT2G45760	3.26
AT3G16220	3.26
AT2G32020	3.26
AT3G04220	3.25
AT5G41550	3.24
AT3G12500	3.23
AT4G02380	3.22
AT2G47950	3.2
AT1G42970	3.2
AT1G22500	3.2
AT5G44578	3.2
AT1G52770	3.2
AT1G21110	3.19
AT1G03220	3.19
AT5G11320	3.19
AT4G14090	3.17
AT3G19800	3.17
AT5G26690	3.16
AT1G13470	3.16
AT1G10340	3.15
AT3G09260	3.15
AT2G38640	3.15
AT5G22380	3.15
AT4G13180	3.14
AT3G15536	3.14
AT2G15220	3.12
AT1G04600	3.12
AT4G23140	3.1
AT3G16430	3.1
AT1G17860	3.09
AT5G61740	3.09
AT1G07407	3.09
AT2G02100	3.08
AT3G16450	3.08
AT2G27660	3.08
AT5G13330	3.07
AT4G04695	3.06
AT1G65970	3.06
AT4G11900	3.06
AT5G51440	3.05
AT3G14680	3.02
AT2G46150	3.02
AT3G51960	3.02
AT3G62160	3.02
AT4G38970	3.01
AT5G35580	3.01
AT4G25110	3.01
AT1G13300	3
AT2G39400	3
AT1G20350	2.99
AT5G38240	2.99
AT5G03890	2.99
AT5G07870	2.98
AT5G66390	2.98
AT1G21120	2.98
AT1G31580	2.98
AT2G44130	2.97
AT5G50200	2.97
AT5G39190	2.96
AT4G13920	2.96
AT4G12735	2.96
AT4G02330	2.96
AT1G02520	2.95
AT2G47520	2.95
AT2G21850	2.95
AT1G09080	2.95
AT5G41610	2.94
AT5G52810	2.94
AT5G39670	2.94
AT4G24040	2.93
AT4G14130	2.93
AT3G26840	2.92
AT5G57390	2.92
AT1G03230	2.92
AT1G45191	2.91
AT3G13100	2.9
AT5G59490	2.9
AT5G39130	2.89
AT5G51310	2.89
AT5G49680	2.89
AT1G33030	2.89
AT4G30640	2.89
AT1G69530	2.88
AT4G11320	2.88
AT4G31100	2.88
AT1G21130	2.87
AT5G08240	2.87
AT5G03260	2.87
AT5G67340	2.86
AT4G13810	2.86
AT3G62410	2.86
AT1G66860	2.86
AT2G05520	2.85
AT2G41100	2.85
AT3G15650	2.85
AT1G26200	2.85
AT4G26890	2.85
AT2G39210	2.84
AT3G16030	2.84
AT1G76470	2.84
AT1G61470	2.84
AT1G02850	2.83
AT3G23120	2.83
AT1G12900	2.83
AT1G78830	2.83
AT5G14650	2.83
AT3G61280	2.82
AT4G00670	2.81
AT1G59590	2.8
AT5G18470	2.8
AT1G68238	2.8
AT1G31710	2.8
AT1G66690	2.8
AT4G08770	2.79
AT5G24110	2.78
AT1G72060	2.78
AT4G35110	2.76
AT1G70500	2.76
AT5G04140	2.76
AT3G24503	2.75
AT3G17690	2.75
AT4G25070	2.74
AT1G32172	2.74
AT3G04000	2.73
AT4G05540	2.73
AT1G68010	2.73
AT5G39050	2.72
AT4G20830	2.72
AT5G25250	2.72
AT1G76790	2.72
AT4G14746	2.71
AT1G74710	2.7
AT4G23670	2.7
AT3G12220	2.7
AT1G78410	2.7
AT5G17330	2.69
AT5G03700	2.68
AT1G17170	2.68
AT3G25900	2.68
AT2G26380	2.68
AT5G39180	2.67
AT2G34790	2.66
AT4G23510	2.65
AT3G60140	2.64
AT5G39160	2.64
AT3G63140	2.64
AT2G38870	2.63
AT5G09660	2.63
AT5G38530	2.62
AT3G47290	2.62
AT1G80440	2.62
AT3G01420	2.6
AT4G34131	2.6
AT4G35350	2.59
AT2G41660	2.59
AT5G40990	2.59
AT5G20400	2.58
AT1G14480	2.58
AT4G18910	2.57
AT1G65500	2.57
AT3G27070	2.57
AT1G22360	2.57
AT5G40890	2.56
AT1G30700	2.56
AT5G45000	2.56
AT3G51440	2.56
AT5G66640	2.56
AT3G15950	2.55
AT1G74590	2.55
AT3G27500	2.55
AT5G53820	2.54
AT4G26120	2.54
AT2G02120	2.54
AT4G35180	2.53
AT1G70810	2.52
AT4G15280	2.51
AT3G04210	2.51
AT4G35090	2.5
AT4G27970	2.5
AT1G54575	2.49
AT3G25882	2.48
AT5G19600	2.48
AT3G54150	2.48
AT2G29350	2.48
AT1G24147	2.48
AT1G67810	2.47
AT1G66173	2.47
AT2G34430	2.47
AT4G15760	2.47
AT2G32160	2.46
AT2G16060	2.46
AT3G22370	2.45
AT5G25930	2.45
AT2G44790	2.45
AT3G10815	2.45
AT1G21240	2.44
AT4G39670	2.44
AT1G25550	2.43
AT3G25510	2.43
AT2G40520	2.42
AT3G49940	2.42
AT5G51060	2.41
AT4G13235	2.41
AT1G56120	2.4
AT2G02130	2.4
AT5G38310	2.4
AT1G52700	2.39
AT5G65600	2.39
AT5G05270	2.39
AT2G37970	2.38
AT1G74300	2.38
AT4G00700	2.37
AT4G29270	2.37
AT5G54145	2.37
AT3G15518	2.37
AT3G14620	2.36
AT1G65690	2.35
AT5G16170	2.35
AT4G34138	2.35
AT2G31880	2.34
AT2G30140	2.34
AT2G43535	2.34
AT1G73805	2.34
AT3G57460	2.33
AT3G26690	2.33
AT3G13950	2.33
AT3G26470	2.32
AT2G36420	2.32
AT5G05460	2.31
AT1G33590	2.31
AT1G55210	2.3
AT5G61560	2.3
AT1G72930	2.3
AT1G63860	2.3
AT5G22520	2.3
AT3G50820	2.3
AT2G47130	2.28
AT5G66690	2.28
AT2G04100	2.27
AT2G05380	2.27
AT5G67420	2.27
AT5G24210	2.26
AT2G33580	2.24
AT5G42330	2.23
AT1G37130	2.22
AT2G41230	2.22
AT1G10920	2.22
AT2G43040	2.22
AT1G20990	2.21
AT5G16970	2.2
AT2G38750	2.2
AT4G15550	2.2
AT2G34500	2.2
AT3G16330	2.2
AT5G17650	2.19
AT5G24530	2.19
AT4G13495	2.17
AT5G46730	2.17
AT2G34770	2.17
AT1G11300	2.16
AT4G11480	2.16
AT2G15310	2.16
AT3G49120	2.15
AT3G49780	2.15
AT5G39120	2.15
AT4G23150	2.14
AT3G08970	2.14
AT3G13650	2.14
AT5G38900	2.13
AT4G15120	2.13
AT1G61440	2.13
AT1G60730	2.12
AT2G28570	2.12
AT1G27620	2.12
AT3G25600	2.11
AT4G22710	2.11
AT1G10810	2.11
AT1G09460	2.1
AT1G66880	2.09
AT1G69720	2.09
AT1G07610	2.08
AT5G60900	2.07
AT4G36470	2.07
AT3G47400	2.07
AT1G66910	2.06
AT4G23220	2.06
AT5G55450	2.06
AT3G14660	2.05
AT1G01010	2.05
AT1G66830	2.05
AT1G63440	2.04
AT1G24150	2.04
AT3G48090	2.04
AT3G22060	2.04
AT5G40540	2.04
AT3G56400	2.04
AT1G31290	2.04
AT1G08050	2.03
AT5G08790	2.02
AT1G15210	2.02
AT4G31730	2.01
AT1G71140	2.01
AT3G47090	2
AT1G77020	2
AT4G39830	2
AT1G08450	1.99
AT5G52750	1.99
AT1G35260	1.98
AT5G39100	1.98
AT3G15760	1.98
AT1G70800	1.97
AT4G34710	1.97
AT1G16260	1.96
AT3G16460	1.94
AT1G76980	1.94
AT1G58170	1.94
AT3G13560	1.94
AT3G26460	1.94
AT1G18980	1.93
AT3G47540	1.93
AT1G66020	1.93
AT3G22600	1.92
AT1G12160	1.91
AT2G17040	1.91
AT4G34760	1.91
AT3G48990	1.9
AT1G71697	1.89
AT4G20110	1.88
AT5G05960	1.87
AT5G26340	1.87
AT4G02390	1.87
AT1G61550	1.86
AT5G04080	1.85
AT5G08380	1.84
AT4G39950	1.84
AT1G22065	1.83
AT1G17610	1.83
AT5G28830	1.81
AT5G18460	1.81
AT4G23230	1.8
AT2G48020	1.8
AT1G70530	1.79
AT2G25000	1.79
AT1G73260	1.79
AT5G13790	1.77
AT4G23250	1.77
AT1G15310	1.77
AT3G52430	1.77
AT4G19810	1.76
AT1G25275	1.76
AT2G37760	1.75
AT1G21520	1.75
AT2G17940	1.75
AT1G11450	1.74
AT2G17440	1.74
AT4G25434	1.73
AT1G72330	1.72
AT5G11540	1.72
AT4G19460	1.72
AT5G62630	1.71
AT1G20850	1.67
AT1G70520	1.67
AT4G39270	1.66
AT1G72680	1.66
AT5G44920	1.63
AT1G74360	1.63
AT5G40020	1.62
AT5G45990	1.62
AT4G37370	1.61
AT3G61820	1.6
AT5G39040	1.59
AT5G58500	1.58
AT3G25610	1.58
AT2G18150	1.56
AT2G46760	1.56
AT3G32980	1.55
AT1G77510	1.54
AT2G15620	1.52
AT3G27200	1.52
AT1G78380	1.51
AT4G32780	-1.4
AT4G09890	-1.48
AT5G33290	-1.55
AT1G14350	-1.57
AT5G23100	-1.58
AT3G15353	-1.63
AT5G63850	-1.66
AT1G30210	-1.68
AT2G44160	-1.72
AT5G50260	-1.72
AT1G30530	-1.74
AT3G23430	-1.87
AT2G28690	-1.88
AT3G18775	-1.88
AT5G53486	-1.88
AT3G21310	-1.89
AT3G50630	-1.89
AT4G11211	-1.95
AT3G19850	-1.98
AT3G19450	-1.99
AT1G62360	-2.01
AT5G59670	-2.01
AT5G59730	-2.02
AT1G07300	-2.03
AT3G15030	-2.03
AT1G69570	-2.03
AT5G16600	-2.03
AT1G44760	-2.05
AT1G71015	-2.05
AT5G11060	-2.06
AT4G13540	-2.06
AT4G12470	-2.06
AT5G20410	-2.06
AT4G21760	-2.07
AT5G48650	-2.09
AT4G35060	-2.11
AT1G73600	-2.12
AT5G52340	-2.12
AT3G61830	-2.13
AT1G49475	-2.13
AT5G02890	-2.15
AT2G33810	-2.16
AT1G30760	-2.16
AT2G37390	-2.16
AT1G77270	-2.17
AT4G33040	-2.17
AT3G08660	-2.17
AT1G80760	-2.17
AT3G03780	-2.18
AT1G01360	-2.19
AT1G16490	-2.19
AT4G22200	-2.2
AT1G30650	-2.21
AT1G24070	-2.22
AT5G65040	-2.23
AT4G17460	-2.25
AT5G67110	-2.26
AT4G29700	-2.26
AT3G61910	-2.26
AT3G22540	-2.26
AT1G12110	-2.28
AT1G67865	-2.3
AT1G31050	-2.3
AT3G61900	-2.31
AT4G10310	-2.32
AT2G33420	-2.32
AT4G31640	-2.34
AT1G25250	-2.37
AT5G05690	-2.37
AT5G64330	-2.38
AT2G35700	-2.4
AT1G62560	-2.41
AT1G49830	-2.42
AT5G25230	-2.44
AT5G59050	-2.45
AT1G20530	-2.45
AT5G16080	-2.46
AT1G24735	-2.46
AT1G51440	-2.47
AT1G49470	-2.47
AT5G19040	-2.48
AT3G60900	-2.48
AT2G37130	-2.49
AT1G01250	-2.5
AT1G78020	-2.51
AT1G80050	-2.52
AT5G60140	-2.52
AT1G15260	-2.54
AT4G12430	-2.56
AT5G45890	-2.57
AT5G09300	-2.58
AT5G06250	-2.6
AT5G45650	-2.61
AT3G56220	-2.61
AT1G49320	-2.62
AT5G23210	-2.65
AT5G16570	-2.66
AT5G16030	-2.68
AT4G30460	-2.68
AT1G61680	-2.69
AT3G13640	-2.7
AT4G27260	-2.71
AT5G47330	-2.74
AT3G26960	-2.74
AT5G11930	-2.76
AT2G31070	-2.8
AT1G64360	-2.83
AT5G47240	-2.85
AT2G22190	-2.85
AT4G04955	-2.86
AT5G42180	-2.86
AT1G22160	-2.86
AT4G17030	-2.86
AT5G61420	-2.87
AT5G25880	-2.88
AT3G28840	-2.9
AT4G33370	-2.92
AT2G37900	-2.92
AT1G10980	-2.94
AT4G20920	-2.94
AT4G10380	-2.95
AT5G35550	-2.95
AT2G27990	-2.97
AT1G13825	-2.97
AT4G36230	-2.97
AT3G28360	-2.98
AT5G03995	-3.01
AT5G65410	-3.02
AT2G36540	-3.02
AT3G28345	-3.03
AT4G08290	-3.03
AT1G69120	-3.03
AT4G27300	-3.05
AT3G60890	-3.06
AT1G16705	-3.08
AT5G56840	-3.14
AT3G10340	-3.16
AT5G26000	-3.17
AT4G14690	-3.17
AT5G49615	-3.19
AT4G02780	-3.2
AT1G60060	-3.22
AT3G19710	-3.22
AT1G34060	-3.25
AT1G61800	-3.25
AT2G22122	-3.27
AT4G24150	-3.27
AT2G47240	-3.28
AT2G36400	-3.28
AT4G35190	-3.29
AT2G46970	-3.29
AT4G31610	-3.3
AT4G29340	-3.3
AT5G02580	-3.33
AT1G10060	-3.36
AT5G63090	-3.37
AT1G49310	-3.38
AT4G36260	-3.4
AT1G48870	-3.44
AT3G60390	-3.47
AT3G59845	-3.48
AT1G80130	-3.51
AT4G12890	-3.51
AT2G04570	-3.53
AT1G31490	-3.54
AT2G34010	-3.65
AT3G27170	-3.72
AT4G33020	-3.72
AT1G21890	-3.74
AT5G41660	-3.76
AT1G75250	-3.79
AT5G18000	-3.8
AT4G16447	-3.82
AT4G36250	-3.83
AT1G68640	-3.83
AT3G23635	-3.83
AT1G71050	-3.88
AT2G03550	-3.9
AT5G25980	-3.93
AT2G19910	-3.94
AT4G31910	-4
AT4G28815	-4
AT1G31040	-4
AT5G60500	-4.02
AT1G27045	-4.1
AT2G34030	-4.16
AT4G25160	-4.18
AT4G22100	-4.19
AT3G51600	-4.22
AT4G01970	-4.26
AT5G24240	-4.31
AT5G05840	-4.31
AT4G08300	-4.32
AT1G08440	-4.41
AT1G52190	-4.41
AT5G58390	-4.47
AT1G77990	-4.47
AT3G03190	-4.49
AT1G70260	-4.53
AT4G26255	-4.55
AT3G46500	-4.57
AT3G16380	-4.59
AT1G75240	-4.65
AT2G47880	-4.68
AT4G13770	-4.77
AT5G62165	-4.79
AT5G37950	-4.79
AT1G35730	-4.81
AT4G25420	-4.87
AT4G14780	-4.87
AT3G53720	-4.89
AT1G13710	-4.99
AT1G12940	-5.13
AT1G75750	-5.17
AT1G78500	-5.24
AT5G16740	-5.26
AT2G02000	-5.27
AT4G33880	-5.28
AT4G34400	-5.31
AT4G36570	-5.34
AT1G67265	-5.35
AT2G18328	-5.37
AT2G27380	-5.41
AT5G22580	-5.45
AT5G21150	-5.56
AT4G20370	-5.63
AT5G62230	-5.68
AT5G67390	-5.69
AT3G13890	-5.7
AT3G28830	-5.74
AT5G28640	-5.84
AT3G23637	-5.95
AT5G64910	-5.99
AT2G21650	-6.07
AT1G02630	-6.09
AT5G53390	-6.12
AT3G28570	-6.2
AT3G21950	-6.34
AT4G00870	-6.43
AT1G65390	-6.48
AT2G31730	-6.51
AT4G02670	-6.68
AT1G54560	-6.99

## Sheet: Table S5
Core differentially expressed genes in the crk10-A397T plants (all time points)
	Log2 Fold Change
Gene ID	15 days	21 days	35 days
AT1G13710	-6.43455	-5.71	-4.99
AT2G31730	-4.86376	-9.19	-6.51
AT5G03995	-4.66714	-6.15	-3.01
AT2G18328	-4.3573	-9.33	-5.37
AT4G36570	-4.14891	-9.19	-5.34
AT2G22190	-4.067	-4.9	-2.85
AT4G33880	-3.97839	-4.38	-5.28
AT5G25980	-3.73738	-5.68	-3.93
AT2G21650	-3.72511	-6.85	-6.07
AT3G60890	-3.51704	-4.09	-3.06
AT2G37900	-3.33979	-4.25	-2.92
AT1G75250	-3.11033	-7.68	-3.79
AT4G36260	-3.06623	-2.96	-3.4
AT3G28345	-2.85911	-3.67	-3.03
AT5G24240	-2.83714	-3.42	-4.31
AT1G31050	-2.81691	-3.67	-2.3
AT5G56840	-2.80597	-5.12	-3.14
AT3G60390	-2.69477	-3.44	-3.47
AT1G78500	-2.44603	-5.97	-5.24
AT3G23430	-2.27615	-1.75	-1.87
AT3G28840	-2.21268	-4.86	-2.9
AT5G65040	-2.06058	-1.93	-2.23
AT5G67110	-1.9915	-2.15	-2.26
AT4G21760	-1.88317	-5.04	-2.07
AT2G22122	-1.86693	-2.82	-3.27
AT1G80050	-1.83211	-2.32	-2.52
AT3G13784	-1.83178	-2.77	3.3
AT5G19600	-1.75193	-2.11	2.48
AT1G22065	1.52211	1.48	1.83
AT2G37760	1.64451	1.73	1.75
AT1G55210	1.64948	1.72	2.3
AT1G70530	1.66118	2.39	1.79
AT3G26470	1.66161	3.47	2.32
AT4G11480	1.66202	1.74	2.16
AT1G65690	1.68589	2.82	2.35
AT4G20830	1.69404	3.13	2.72
AT5G59540	1.69622	4.82	4.14
AT5G08240	1.70967	3.6	2.87
AT5G20400	1.71037	3.48	2.58
AT1G79450	1.7772	2.69	3.27
AT1G66830	1.7973	3.57	2.05
AT3G14620	1.82109	6.09	2.36
AT2G29500	1.82468	3.42	4.14
AT4G11650	1.82515	3.35	4.26
AT3G51440	1.85126	2.72	2.56
AT5G52750	1.87041	3.25	1.99
AT3G48090	1.87499	1.79	2.04
AT1G59590	1.88483	3.43	2.8
AT5G39050	1.9306	4.2	2.72
AT4G02380	1.93434	3.17	3.22
AT2G43510	1.93904	3.17	4.23
AT1G60989	1.95131	4	3.78
AT3G16030	1.95821	4.3	2.84
AT2G38640	1.96598	4.34	3.15
AT1G70500	1.96971	2.81	2.76
AT2G17040	1.97125	3.26	1.91
AT1G76470	1.98411	2.29	2.84
AT3G44300	1.99334	3.45	4.37
AT1G16260	1.99712	3.41	1.96
AT3G61280	1.99838	5.12	2.82
AT4G23250	2.02372	4.05	1.77
AT3G12500	2.03677	3.68	3.23
AT3G22370	2.04037	5.72	2.45
AT5G05460	2.05429	2.2	2.31
AT1G62300	2.05455	3.08	3.66
AT4G11890	2.0682	3.72	3.27
AT1G08450	2.07357	2.07	1.99
AT3G22910	2.07496	2.83	4.45
AT1G72930	2.07785	2.03	2.3
AT2G33580	2.07869	2.41	2.24
AT2G05440	2.09808	2.61	7.19
AT4G13180	2.10086	4.71	3.14
AT1G14480	2.10667	3.13	2.58
AT5G46730	2.1173	1.71	2.17
AT3G13100	2.16737	2.19	2.9
AT1G04600	2.16952	2.44	3.12
AT1G21520	2.18148	3.3	1.75
AT2G31880	2.19922	2.59	2.34
AT5G22860	2.2042	6.17	4.02
AT5G60900	2.20554	2.04	2.07
AT1G78410	2.21118	5.06	2.7
AT4G13920	2.22781	3.3	2.96
AT5G25930	2.23232	3.08	2.45
AT2G02120	2.26016	5.17	2.54
AT2G34940	2.2728	2.15	3.76
AT1G56120	2.2734	1.71	2.4
AT4G35110	2.28601	3.92	2.76
AT4G26470	2.28815	2.8	4.17
AT5G06860	2.3135	3.18	3.68
AT3G22060	2.36627	2.72	2.04
AT1G35710	2.3688	4.13	3.32
AT2G28570	2.36893	3.52	2.12
AT5G53820	2.37963	2.01	2.54
AT1G74360	2.37988	3.1	1.63
AT2G29490	2.38732	4.27	3.89
AT3G25250	2.40657	4.8	5.14
AT2G41100	2.42719	2.65	2.85
AT1G72900	2.42967	3.97	3.35
AT3G13090	2.43708	2.53	3.44
AT1G66880	2.44154	2.55	2.09
AT1G01010	2.45544	2.59	2.05
AT1G61440	2.474	2.37	2.13
AT2G41730	2.48236	7.55	4.9
AT5G40000	2.49448	2.78	3.44
AT5G66640	2.50008	3.46	2.56
AT2G33020	2.52173	2.54	3.34
AT1G09932	2.52848	5.16	4.74
AT4G37370	2.53349	3.07	1.61
AT2G41230	2.53936	3.79	2.22
AT4G30640	2.54339	2.97	2.89
AT3G47050	2.55134	2.67	4.58
AT2G39210	2.56481	3.25	2.84
AT1G14870	2.56589	2.96	3.52
AT1G18980	2.5699	2.29	1.93
AT1G60730	2.61004	4.34	2.12
AT3G50770	2.61036	3.88	3.92
AT5G06730	2.62002	5.17	4.05
AT3G59930	2.62813	3.39	6.79
AT1G19250	2.63327	4.75	7.48
AT5G13080	2.64466	4.72	3.77
AT2G46150	2.65415	4.1	3.02
AT2G47950	2.66193	3.75	3.2
AT3G17690	2.6657	3.64	2.75
AT3G54150	2.66752	4.34	2.48
AT5G54610	2.67601	3.43	6.8
AT2G29480	2.67982	5.1	5.61
AT1G26380	2.69945	2.82	3.88
AT5G10760	2.69957	5.1	3.43
AT5G44578	2.70847	3.19	3.2
AT5G16900	2.71779	3.84	4.37
AT4G34135	2.73958	5.61	4.04
AT1G72060	2.73966	3.29	2.78
AT4G10500	2.75657	2.23	4.58
AT1G67810	2.7709	5.29	2.47
AT5G61560	2.7831	4.98	2.3
AT3G60540	2.7949	3.76	4.05
AT1G26200	2.82273	3	2.85
AT4G23230	2.86415	5.4	1.8
AT5G44582	2.86737	2.9	4.11
AT2G39980	2.87897	3.2	3.71
AT1G08050	2.89509	3.05	2.03
AT5G38310	2.91126	2.86	2.4
AT5G39670	2.91591	3.7	2.94
AT3G13950	2.92521	3.77	2.33
AT1G01680	2.97823	4.01	5.98
AT4G39830	3.0282	3.22	2
AT2G15490	3.0438	8.08	5.2
AT4G24040	3.04448	2.54	2.93
AT3G15518	3.08046	3.72	2.37
AT5G60800	3.10976	3.6	3.7
AT5G10380	3.11633	4.39	3.52
AT2G29350	3.132	4.42	2.48
AT5G07780	3.13264	3.19	3.4
AT1G09080	3.1367	5.68	2.95
AT5G64810	3.16053	3.82	4.68
AT1G02920	3.18675	4.74	4.13
AT4G23220	3.19362	4.99	2.06
AT3G27070	3.19848	2.6	2.57
AT1G11300	3.21308	4.58	2.16
AT1G35230	3.21987	6.11	5.27
AT1G57630	3.22537	3.05	3.36
AT1G21240	3.2418	4.66	2.44
AT5G38900	3.24215	4.17	2.13
AT4G16260	3.24631	3.04	3.48
AT1G60470	3.25051	5.29	4.43
AT2G15220	3.26569	2.14	3.12
AT3G47540	3.27117	3.48	1.93
AT3G57460	3.27593	2.79	2.33
AT1G79680	3.27934	4.61	3.51
AT2G32160	3.28259	3.47	2.46
AT5G18470	3.31514	4.31	2.8
AT1G21110	3.31684	4.49	3.19
AT1G21120	3.31852	3.83	2.98
AT5G39720	3.32657	2.96	4.26
AT1G61550	3.34415	4.23	1.86
AT1G52770	3.35364	3.82	3.2
AT3G04220	3.35851	4.35	3.25
AT5G26690	3.39233	3.71	3.16
AT3G04000	3.41155	5.97	2.73
AT1G17600	3.43948	5.61	6.3
AT5G09290	3.4646	4.6	3.65
AT1G33030	3.46927	5.3	2.89
AT2G43570	3.4706	5.43	3.4
AT2G30140	3.47652	4.45	2.34
AT3G60470	3.49862	2.27	4.23
AT5G13370	3.49927	7.18	3.92
AT4G17660	3.50117	3.34	3.56
AT4G23140	3.51437	6.76	3.1
AT5G02780	3.54638	5.62	3.83
AT4G26120	3.5687	4.07	2.54
AT4G23150	3.59232	5.16	2.14
AT1G74590	3.62307	4.41	2.55
AT1G08080	3.63604	6.72	3.63
AT3G15536	3.64858	5.51	3.14
AT1G02360	3.6606	2.5	4.99
AT4G01700	3.69305	2.77	3.7
AT2G29470	3.70514	6.3	4.01
AT1G51420	3.70898	5.46	6.04
AT1G66600	3.72958	2.3	6.26
AT5G61740	3.75703	3.84	3.09
AT2G47130	3.82397	4.05	2.28
AT5G24200	3.85646	5.76	7.02
AT5G39120	3.86693	3.05	2.15
AT4G08780	3.87638	2.38	4.66
AT5G22380	3.87696	3.97	3.15
AT5G51890	3.90578	6.52	6.79
AT3G60415	3.90835	5.12	6.94
AT5G44585	3.92594	4.39	5.66
AT5G24090	3.94868	6.17	3.52
AT2G47520	3.94916	2.51	2.95
AT4G01870	3.99458	5.46	5.12
AT3G13610	3.99877	3.1	4.71
AT1G32960	4.01359	7.88	3.43
AT2G43870	4.03669	6.25	4.1
AT5G22530	4.04366	2.95	3.81
AT5G55460	4.07632	5.56	3.66
AT3G25010	4.07723	5.42	3.98
AT2G44290	4.08444	4.41	6.17
AT5G44575	4.08464	3.61	3.67
AT2G37770	4.1216	8.23	3.83
AT5G13320	4.12788	4.52	6.22
AT5G48540	4.21466	6.21	5.95
AT3G47380	4.24101	4.39	5.34
AT3G57260	4.24869	6.84	5.99
AT4G02520	4.29656	6.27	3.27
AT1G17170	4.30202	6.16	2.68
AT1G02850	4.30699	6.31	2.83
AT4G02280	4.3815	6.61	3.65
AT3G28510	4.45125	6.55	5.36
AT2G30750	4.4839	4.5	5.8
AT5G26170	4.53474	3.77	3.29
AT2G38830	4.5897	4.31	5.02
AT3G12910	4.59084	6.28	4.81
AT4G20000	4.6001	5.89	6
AT5G39180	4.6556	3.38	2.67
AT1G58225	4.67852	5.58	3.6
AT3G47480	4.70933	6.07	7.4
AT1G65500	4.73955	4.62	2.57
AT3G23120	4.74269	5.01	2.83
AT2G35980	4.76124	7.34	8.26
AT2G15780	4.76912	5.11	3.93
AT4G11070	4.90452	5.34	4.75
AT1G71140	4.90597	6.47	2.01
AT5G39100	4.93139	3.34	1.98
AT3G57270	4.93778	6.58	7.12
AT3G62990	4.95006	5.83	4.57
AT1G53980	4.99085	5.21	3.27
AT5G24110	4.995	5.74	2.78
AT1G69880	5.03042	8.06	7.54
AT1G47890	5.06017	4.65	3.64
AT5G39130	5.07517	3.82	2.89
AT5G51465	5.22563	4.92	9.34
AT5G39190	5.24481	4.27	2.96
AT2G18660	5.325	5.4	6.45
AT4G21840	5.4369	6.08	6.26
AT1G69930	5.51078	7.8	7.02
AT1G75040	5.53133	7.71	5.3
AT1G51020	5.59101	5.02	8.2
AT5G52720	5.61554	3.83	8.08
AT5G09570	5.6457	9.81	7.42
AT1G04370	5.66811	4.11	6.45
AT1G15520	5.68463	9.64	7.75
AT1G66700	5.70073	6.58	7.12
AT5G39160	6.02442	4.59	2.64
AT1G69920	6.10628	6.82	6.77
AT5G40990	6.20516	6.3	2.59
AT5G19880	6.32644	7.25	4.87
AT3G26830	6.49919	6.45	4.51
AT3G60120	6.72873	6.39	4.76
AT2G04050	6.78403	9	6.82
AT2G04070	6.89129	10.1	7.35
AT5G24540	6.90206	6.87	6.36
AT1G68630	7.70331	6.53	5.72
AT2G30770	9.1962	7.01	8.74

## Sheet: Table S6
AgriGO results - Single Enrichment Tool for UP-REGULATED CORE DEGs - crk10-A397T mutant
		Biological process
GO term	Ontology	Description	Number in input list	Number in BG/Ref	p-value	FDR
GO:0006952	P	Defense response	65	1566	2.3e-26	3.1e-23
GO:0050896	P	Response to stimulus	127	6250	1.4e-24	9e-22
GO:0006950	P	Response to stress	93	3506	2e-24	9e-22
GO:0043207	P	Response to external biotic stimulus	53	1212	2.4e-22	6.6e-20
GO:0051707	P	Response to other organism	53	1210	2.3e-22	6.6e-20
GO:0009607	P	Response to biotic stimulus	53	1253	1e-21	2.3e-19
GO:0051704	P	Multi-organism process	57	1631	1.4e-19	2.7e-17
GO:0009605	P	Response to external stimulus	56	1582	1.8e-19	3e-17
GO:0098542	P	Defense response to other organism	41	936	2.5e-17	3.7e-15
GO:0045087	P	Innate immune response	25	323	4.1e-16	5.5e-14
GO:0002376	P	Immune system process	26	369	8.3e-16	9.4e-14
GO:0006955	P	Immune response	25	333	7.8e-16	9.4e-14
GO:0009636	P	Response to toxic substance	13	102	2e-11	2e-09
GO:0009404	P	Toxin metabolic process	11	60	2.2e-11	2.1e-09
GO:0009814	P	Defense response, incompatible interaction	15	170	6.8e-11	5.9e-09
GO:0009620	P	Response to fungus	25	573	6.9e-11	5.9e-09
GO:0042221	P	Response to chemical	58	2853	4.9e-10	3.9e-08
GO:0009617	P	Response to bacterium	21	441	5.6e-10	4.2e-08
GO:0090487	P	Secondary metabolite catabolic process	9	46	9e-10	5.8e-08
GO:0009407	P	Toxin catabolic process	9	46	9e-10	5.8e-08
GO:0006979	P	Response to oxidative stress	21	453	8.9e-10	5.8e-08
GO:0009627	P	Systemic acquired resistance	10	67	1.1e-09	6.6e-08
GO:0050832	P	Defense response to fungus	20	504	2.8e-08	1.6e-06
GO:0019748	P	Secondary metabolic process	19	492	9.3e-08	5.2e-06
GO:0042742	P	Defense response to bacterium	16	354	1.3e-07	7.2e-06
GO:0046348	P	Amino sugar catabolic process	6	24	1.8e-07	8e-06
GO:1901072	P	Glucosamine-containing compound catabolic process	6	24	1.8e-07	8e-06
GO:0006026	P	Aminoglycan catabolic process	6	24	1.8e-07	8e-06
GO:0006030	P	Chitin metabolic process	6	24	1.8e-07	8e-06
GO:0006032	P	Chitin catabolic process	6	24	1.8e-07	8e-06
GO:1901071	P	Glucosamine-containing compound metabolic process	6	26	2.7e-07	1.2e-05
GO:0006022	P	Aminoglycan metabolic process	6	27	3.2e-07	1.4e-05
GO:0006468	P	Protein phosphorylation	25	936	7.9e-07	3.2e-05
GO:0006040	P	Amino sugar metabolic process	6	36	1.4e-06	5.7e-05
GO:0044699	P	Single-organism process	115	9448	4.6e-06	0.00018
GO:0044710	P	Single-organism metabolic process	60	3970	7.3e-06	0.00027
GO:0031349	P	Positive regulation of defense response	7	84	1.3e-05	0.00046
GO:0016998	P	Cell wall macromolecule catabolic process	5	31	1.3e-05	0.00046
GO:1901136	P	Carbohydrate derivative catabolic process	6	64	2.9e-05	0.00099
GO:0045088	P	Regulation of innate immune response	7	96	2.9e-05	0.00099
GO:1901700	P	Response to oxygen-containing compound	30	1557	3.6e-05	0.0012
GO:0016310	P	Phosphorylation	26	1254	3.8e-05	0.0012
GO:0050776	P	Regulation of immune response	7	101	3.9e-05	0.0012
GO:0007154	P	Cell communication	38	2223	4.1e-05	0.0013
GO:0012501	P	Programmed cell death	8	147	5.7e-05	0.0017
GO:0008219	P	Cell death	9	194	6.4e-05	0.0019
GO:0002682	P	Regulation of immune system process	7	111	6.9e-05	0.002
GO:0009817	P	Defense response to fungus, incompatible interaction	5	47	8e-05	0.0022
GO:0007165	P	Signal transduction	34	1965	8.7e-05	0.0024
GO:0044248	P	Cellular catabolic process	22	1024	9.4e-05	0.0025
GO:0044700	P	Single organism signaling	34	1995	0.00012	0.003
GO:0023052	P	Signaling	34	1997	0.00012	0.003
GO:0009626	P	Plant-type hypersensitive response	6	84	0.00012	0.0031
GO:0000302	P	Response to reactive oxygen species	8	166	0.00013	0.0032
GO:0034050	P	Host programmed cell death induced by symbiont	6	85	0.00013	0.0032
GO:0045089	P	Positive regulation of innate immune response	5	59	0.00022	0.0052
GO:0031347	P	Regulation of defense response	9	233	0.00024	0.0057
GO:0002684	P	Positive regulation of immune system process	5	62	0.00027	0.0061
GO:0050778	P	Positive regulation of immune response	5	62	0.00027	0.0061
GO:0051716	P	Cellular response to stimulus	42	2856	0.00041	0.0091
GO:0009723	P	Response to ethylene	10	307	0.00041	0.0091
GO:0036293	P	Response to decreased oxygen levels	5	70	0.00045	0.0098
GO:0044419	P	Interspecies interaction between organisms	7	154	0.00047	0.01
GO:0070482	P	Response to oxygen levels	5	71	0.00048	0.01
GO:0010035	P	Response to inorganic substance	19	926	0.0005	0.01
GO:0055114	P	Oxidation-reduction process	27	1566	0.00051	0.01
GO:0080134	P	Regulation of response to stress	10	316	0.00051	0.01
GO:0009751	P	Response to salicylic acid	8	209	0.00056	0.011
GO:0008152	P	Metabolic process	129	12035	0.00056	0.011
GO:0009056	P	Catabolic process	25	1430	0.00069	0.013
GO:0009615	P	Response to virus	5	83	0.00094	0.018
GO:0044763	P	Single-organism cellular process	78	6591	0.0011	0.02
GO:0001101	P	Response to acid chemical	21	1181	0.0015	0.028
GO:0048584	P	Positive regulation of response to stimulus	7	196	0.0018	0.033
GO:0044403	P	Symbiosis, encompassing mutualism through parasitism	6	151	0.0023	0.041
GO:0005975	P	Carbohydrate metabolic process	20	1144	0.0024	0.042
GO:0042743	P	Hydrogen peroxide metabolic process	5	104	0.0024	0.042
GO:0009628	P	Response to abiotic stimulus	30	2022	0.0026	0.045
GO:0010033	P	Response to organic substance	30	2023	0.0026	0.045
GO:0036211	P	Protein modification process	31	2126	0.0028	0.047
GO:0006464	P	Cellular protein modification process	31	2126	0.0028	0.047
		Molecular function
GO term	Ontology	Description	Number in input list	Number in BG/Ref	p-value	FDR
GO:0003824	F	Catalytic activity	126	9101	1.8e-10	4.5e-08
GO:0004364	F	Glutathione transferase activity	10	55	1.9e-10	4.5e-08
GO:0004553	F	Hydrolase activity, hydrolyzing O-glycosyl compounds	17	405	1.5e-07	2.3e-05
GO:0016740	F	Transferase activity	62	3791	3.5e-07	2.3e-05
GO:0016301	F	Kinase activity	33	1436	3.5e-07	2.3e-05
GO:0004674	F	Protein serine/threonine kinase activity	23	767	3.3e-07	2.3e-05
GO:0004568	F	Chitinase activity	6	25	2.2e-07	2.3e-05
GO:0016798	F	Hydrolase activity, acting on glycosyl bonds	17	438	4.2e-07	2.4e-05
GO:0016765	F	Transferase activity, transferring alkyl or aryl (other than methyl) groups	10	138	5.9e-07	3.1e-05
GO:0008422	F	Beta-glucosidase activity	7	71	4.6e-06	0.00021
GO:0030145	F	Manganese ion binding	6	46	5.2e-06	0.00022
GO:0004672	F	Protein kinase activity	23	925	7e-06	0.00026
GO:0016772	F	Transferase activity, transferring phosphorus-containing groups	33	1657	7.3e-06	0.00026
GO:0015926	F	Glucosidase activity	7	87	1.6e-05	0.00053
GO:0030246	F	Carbohydrate binding	12	303	1.8e-05	0.00056
GO:0045735	F	Nutrient reservoir activity	6	68	4e-05	0.0012
GO:0016773	F	Phosphotransferase activity, alcohol group as acceptor	23	1072	6.6e-05	0.0018
GO:0016491	F	Oxidoreductase activity	29	1547	7.9e-05	0.002
GO:0005509	F	Calcium ion binding	10	266	0.00014	0.0033
GO:0030247	F	Polysaccharide binding	5	58	0.0002	0.0044
GO:0001871	F	Pattern binding	5	58	0.0002	0.0044
GO:0015238	F	Drug transmembrane transporter activity	5	73	0.00054	0.011
GO:0090484	F	Drug transporter activity	5	77	0.00068	0.014
GO:0030554	F	Adenyl nucleotide binding	34	2366	0.0022	0.042
GO:0032559	F	Adenyl ribonucleotide binding	34	2364	0.0022	0.042
		Cellular component
GO term	Ontology	Description	Number in input list	Number in BG/Ref	p-value	FDR
GO:0005576	C	extracellular region	63	2954	9.2e-12	1.9e-09
GO:0071944	C	cell periphery	74	4309	1.8e-09	1.9e-07
GO:0005886	C	plasma membrane	64	3735	3.9e-08	2.6e-06
GO:0048046	C	apoplast	16	486	7.1e-06	0.00036

## Sheet: Table S7
AgriGO results - Single Enrichment Tool for DOWN-REGULATED CORE DEGs - crk10-A397T mutant
		Biological process
GO term	Ontology	Description	Number in input list	Number in BG/Ref	p-value	FDR
GO:0051252	P	Regulation of RNA metabolic process	10	2474	7.8e-05	0.0022
GO:0032774	P	RNA biosynthetic process	10	2566	0.00011	0.0022
GO:1901362	P	Organic cyclic compound biosynthetic process	12	3174	2.1e-05	0.0022
GO:0097659	P	Nucleic acid-templated transcription	10	2561	0.0001	0.0022
GO:0050789	P	Regulation of biological process	15	5306	3.8e-05	0.0022
GO:0018130	P	Heterocycle biosynthetic process	11	2957	6.3e-05	0.0022
GO:0019219	P	Regulation of nucleobase-containing compound metabolic process	10	2529	9.3e-05	0.0022
GO:1903506	P	Regulation of nucleic acid-templated transcription	10	2445	7e-05	0.0022
GO:0050794	P	Regulation of cellular process	14	4857	6.7e-05	0.0022
GO:0009058	P	Biosynthetic process	16	6255	6e-05	0.0022
GO:2001141	P	Regulation of RNA biosynthetic process	10	2445	7e-05	0.0022
GO:0034654	P	Nucleobase-containing compound biosynthetic process	11	2781	3.6e-05	0.0022
GO:0019438	P	Aromatic compound biosynthetic process	11	3058	8.6e-05	0.0022
GO:0006355	P	Regulation of transcription, DNA-templated	10	2443	7e-05	0.0022
GO:0006351	P	Transcription, DNA-templated	10	2559	0.0001	0.0022
GO:0044249	P	Cellular biosynthetic process	15	5870	0.00013	0.0025
GO:2000112	P	Regulation of cellular macromolecule biosynthetic process	10	2657	0.00014	0.0025
GO:0010556	P	Regulation of macromolecule biosynthetic process	10	2666	0.00015	0.0025
GO:0031326	P	Regulation of cellular biosynthetic process	10	2734	0.00018	0.0027
GO:0065007	P	Biological regulation	15	6062	0.00019	0.0027
GO:0009889	P	Regulation of biosynthetic process	10	2752	0.00019	0.0027
GO:0051171	P	Regulation of nitrogen compound metabolic process	10	2739	0.00018	0.0027
GO:0010468	P	Regulation of gene expression	10	2814	0.00023	0.0031
GO:0080090	P	Regulation of primary metabolic process	10	2889	0.00028	0.0037
GO:0031323	P	Regulation of cellular metabolic process	10	2980	0.00036	0.0046
GO:0060255	P	Regulation of macromolecule metabolic process	10	2998	0.00038	0.0046
GO:0019222	P	Regulation of metabolic process	10	3181	0.00061	0.0072
GO:1901360	P	Organic cyclic compound metabolic process	12	4700	0.00095	0.011
GO:0016070	P	RNA metabolic process	10	3403	0.001	0.011
GO:0006139	P	Nucleobase-containing compound metabolic process	11	4178	0.0013	0.014
GO:1901576	P	Organic substance biosynthetic process	13	5913	0.0022	0.021
GO:0046483	P	Heterocycle metabolic process	11	4433	0.0022	0.021
GO:0044271	P	Cellular nitrogen compound biosynthetic process	11	4436	0.0022	0.021
GO:0090304	P	Nucleic acid metabolic process	10	3768	0.0023	0.021
GO:0006725	P	Cellular aromatic compound metabolic process	11	4588	0.0029	0.026
		Molecular Function
GO term	Ontology	Description	Number in input list	Number in BG/Ref	p-value	FDR
GO:0003700	F	transcription factor activity, sequence-specific DNA binding	10	1729	3.4e-06	5e-05
GO:0001071	F	nucleic acid binding transcription factor activity	10	1730	3.4e-06	5e-05
GO:0003677	F	DNA binding	9	2417	0.00037	0.0036
